# Supplementary material for: Integrating Stand and Soil Properties to Understand Foliar Nutrient Dynamics during Forest Succession Following Slash-and-Burn Agriculture in the Bolivian Amazon
Source: PLoS One. 2014 Feb 7;9(2):e86042. doi: 10.1371/journal.pone.0086042 (PMC3917844; doi:10.1371/journal.pone.0086042)
Supplement: File S1 — Stand, tree, soil and foliar datasheets used in this study. (ZIP) [file pone.0086042.s001.zip]

Archive with 5 entries (5 files):
- Broadbent_Foliar_Data_PLOS_ONE_Supp_Mat_111713.xlsx
- Broadbent_Soil_Data_PLOS_ONE_Supp_Mat_111713.xlsx
- Broadbent_Stand_Data_PLOS_ONE_Supp_Mat_111713.xlsx
- Broadbent_Tree_Data_PLOS_ONE_Supp_Mat_111713.xlsx
- Usage Instructions.txt
