# Supplementary material for: Integrating Stand and Soil Properties to Understand Foliar Nutrient Dynamics during Forest Succession Following Slash-and-Burn Agriculture in the Bolivian Amazon
Source: PLoS One. 2014 Feb 7;9(2):e86042. doi: 10.1371/journal.pone.0086042 (PMC3917844; doi:10.1371/journal.pone.0086042)
Supplement: File S1 — Stand, tree, soil and foliar datasheets used in this study. (ZIP) [file pone.0086042.s001.zip › Broadbent_Foliar_Data_PLOS_ONE_Supp_Mat_111713.xlsx]

## Sheet: Broadbent_Foliar_Data_PLOS_ONE_
Stand_Age	SSS	Structure_PCA1	Structure_PCA2	Soil_PCA1	Soil_PCA2	Sample_ID	Num_ID	Species_ID	Common_name	TKP	TKN	NP	Cp	Np	CN	d15N	d13C
4	6	-5.64298	-3.45343			2	1	3	Ambaibo	0.21	1.576	7.491	49.4	2.21	22.35	6.3	27
4	6	-5.64298	-3.45343			3	2	3	Ambaibo	0.262	2.904	11.072	47.6	2.45	19.43	5.3	27
4	6	-5.64298	-3.45343			4	3	3	Ambaibo	0.169	1.611	9.508	49.5	1.52	32.57	4.4	28.8
4	6	-5.64298	-3.45343			5	3	3	Ambaibo	0.254	2.982	11.73	50.1	2.67	18.76	4.1	29
4	10	-5.64298	-3.45343			15	2	4	Vela blanca	0.056	0.991	17.693	52.6	0.91	57.8	3.5	31.4
4	10	-5.64298	-3.45343			16	2	4	Vela blanca	0.083	1.542	18.472	51.9	1.62	32.04	4.1	32
4	10	-5.64298	-3.45343			17	3	4	Vela blanca	0.041	0.944	23.144	52	0.87	59.77	3.7	31.1
4	10	-5.64298	-3.45343			18	3	4	Vela blanca	0.089	1.331	14.956	53.6	1.77	30.28	3.8	30.1
4	10	-5.64298	-3.45343			19	4	4	Vela blanca	0.059	1.377	23.386	52.2	0.91	57.36	3.8	30
4	10	-5.64298	-3.45343			20	4	4	Vela blanca	0.087	1.711	19.686	52.2	1.55	33.68	4.9	31
4	18	-5.64298	-3.45343			6	2	6	Marupa	0.298	4.791	16.051		1.45
4	18	-5.64298	-3.45343			7	4	6	Marupa	0.069	2.321	33.699	58.6	2.07	28.31	4.2	31.8
4	18	-5.64298	-3.45343			8	4	6	Marupa	0.242	4.633	19.137	56.1	4.54	12.36	3.9	29.6
4	18	-5.64298	-3.45343			9	5	6	Marupa	0.095	2.89	30.448	58.9	2.55	23.1	4.5	30.7
4	18	-5.64298	-3.45343			10	5	6	Marupa	0.231	4.541	19.619	56.9	4.41	12.9	5.5	28.1
4	14	-5.64298	-3.45343			11	1	7	Pente de Macaco	0.112	1.6	14.31	50.6	1.84	27.5	4.1	29.6
4	14	-5.64298	-3.45343			11.5	1	7	Pente de Macaco	0.119	1.139	9.589	51.1	1.56	32.76	4	29.7
4	14	-5.64298	-3.45343			12	2	7	Pente de Macaco	0.129	1.293	10.053	49.8	1.52	32.76	4.2	30.5
4	14	-5.64298	-3.45343			13	2	7	Pente de Macaco	0.154	2.422	15.719	50.8	1.97	25.79	3.6	30.3
5	6	-4.57687	-0.906948	0.0480102		21	1	3	Ambaibo	0.236	1.235	5.229	48.9	1.52	32.17	3.8	27.9
5	6	-4.57687	-0.906948	0.0480102		22	1	3	Ambaibo	0.29	1.666	5.738	48.1	2.27	21.19	3.3	27.8
5	6	-4.57687	-0.906948	0.0480102		23	2	3	Ambaibo	0.091	1.678	18.437	50.4	1.84	27.39	4.4	29.3
5	6	-4.57687	-0.906948	0.0480102		24	2	3	Ambaibo	0.189	1.466	7.742	47.3	2.11	22.4	2.2	28
5	6	-4.57687	-0.906948	0.0480102		25	4	3	Ambaibo	0.148	1.432	9.703	49.8	1.72	28.95	4.4	29.9
5	6	-4.57687	-0.906948	0.0480102		26	4	3	Ambaibo	0.184	1.775	9.671	51.2	2.38	21.51	4.8	28.2
5	10	-4.57687	-0.906948	0.0480102		45	2	4	Vela blanca	0.039	0.719	18.435	52.7	0.86	61.28	4.1	29.3
5	10	-4.57687	-0.906948	0.0480102		46	2	4	Vela blanca	0.098	1.514	15.493	52.2	2.12	24.62	5.8	30
5	10	-4.57687	-0.906948	0.0480102		47	3	4	Vela blanca	0.075	1.401	18.575	52.7	0.9	58.56	3.8	30.3
5	10	-4.57687	-0.906948	0.0480102		48	3	4	Vela blanca	0.092	1.269	13.766	52.4	1.71	30.64	4.2	30.3
5	10	-4.57687	-0.906948	0.0480102		49	4	4	Vela blanca	0.066	0.918	13.841	52.2	1	52.5	4	30.3
5	10	-4.57687	-0.906948	0.0480102		50	4	4	Vela blanca	0.104	1.331	12.803	52	1.83	28.42	4.8	29.4
5	14	-4.57687	-0.906948	0.0480102		28	2	5	Ambaibo	0.106	1.258	11.84	51.1	1.86	27.47	4.5	28.1
5	14	-4.57687	-0.906948	0.0480102		29	3	5	Ambaibo	0.09	1.607	17.876	50.6	1.63	31.04	4	28.6
5	14	-4.57687	-0.906948	0.0480102		30	3	5	Ambaibo	0.133	1.868	14.033	50.4	2.24	22.5	4.5	29.1
5	14	-4.57687	-0.906948	0.0480102		31	3	5	Ambaibo	0.117	1.858	15.825	49.3	2.27	21.7	4.2	29.1
5	18	-4.57687	-0.906948	0.0480102		32	1	6	Marupa	0.079	1.868	23.669	57.6	2.17	26.54	5.2	32
5	18	-4.57687	-0.906948	0.0480102		33	1	6	Marupa	0.093	1.785	19.286	54.2	2.48	21.9	5.4	32
5	18	-4.57687	-0.906948	0.0480102		34	2	6	Marupa	0.045	2.147		57	2.33	24.46	4.4	32
5	18	-4.57687	-0.906948	0.0480102		35	2	6	Marupa	0.285	4.469	15.679	55.1			4.8	29.6
5	18	-4.57687	-0.906948	0.0480102		36	3	6	Marupa	0.083	2.33	28.117	56.9	2.67	21.31	3.9	33
5	18	-4.57687	-0.906948	0.0480102		37	3	6	Marupa	0.183	2.937	16.085	55.5	3.49	15.9	4.5	30.9
5	33	-4.57687	-0.906948	0.0480102		44	2	8	Urucuseco	0.175	2.33	13.354	49.6	2.72	18.24	3.6	30.8
5	32	-4.57687	-0.906948	0.0480102		39	1	10	Inga	0.116	3.07	26.537	51.2	2.66	19.25	0.8	32
5	32	-4.57687	-0.906948	0.0480102		40	2	10	Inga	0.051	1.528	30.182	50.7	1.51	33.58	0.5	31.7
5	32	-4.57687	-0.906948	0.0480102		41	2	10	Inga	0.095	2.324	24.476	51.4	2.93	17.54	1.5	32.9
5	32	-4.57687	-0.906948	0.0480102		42	3	10	Inga	0.052	1.132	21.835	50.6	1.71	29.59	0.7	31.7
5	32	-4.57687	-0.906948	0.0480102		43	3	10	Inga	0.106	2.653	25.022	51.7	2.99	17.29	1.3	32.1
7	7	0.433889	0.596754	0.587128	-4.5904	62	1	1	Favera	0.061	1.012	16.468	51.7	1.21	42.73	6.3	29.7
7	7	0.433889	0.596754	0.587128	-4.5904	63	1	1	Favera	0.103	1.601	15.545	51.7	1.21	42.73	6.3	29.7
7	7	0.433889	0.596754	0.587128	-4.5904	64	2	1	Favera	0.087	1.018	11.752	51.1	1.24	41.3	6.5	30.1
7	7	0.433889	0.596754	0.587128	-4.5904	65	2	1	Favera	0.146	2.91	19.994	52.7	1.91	27.59	6.5	29.8
7	7	0.433889	0.596754	0.587128	-4.5904	66	3	1	Favera	0.08	1.054	13.16	54.8	1.33	41.2	6.3	30.5
7	7	0.433889	0.596754	0.587128	-4.5904	67	3	1	Favera	0.117	1.551	13.208	54.2	1.91	28.38	6.7	30.2
7	10	0.433889	0.596754	0.587128	-4.5904	68	1	4	Vela blanca	0.043	0.685	16.013	51.6	0.89	57.98	4.2	30.6
7	10	0.433889	0.596754	0.587128	-4.5904	69	1	4	Vela blanca	0.078	1.385	17.674	52.3	1.58	33.1	4.5	31.2
7	10	0.433889	0.596754	0.587128	-4.5904	70	2	4	Vela blanca	0.038	0.825	21.835	52.8	0.95	55.58	3.4	30.7
7	10	0.433889	0.596754	0.587128	-4.5904	71	2	4	Vela blanca	0.093	1.388	14.897	52.4	1.79	29.27	5.4	29
7	10	0.433889	0.596754	0.587128	-4.5904	72	3	4	Vela blanca	0.045	0.709	15.616	52.3	0.87	60.11	4.2	30.1
7	10	0.433889	0.596754	0.587128	-4.5904	73	3	4	Vela blanca	0.092	1.417	15.324	49.8	1.83	27.2	5.1	28.9
7	14	0.433889	0.596754	0.587128	-4.5904	52	1	5	Ambaibo	0.132	2.434	18.499	48.9	2.36	20.7	6.1	28.5
7	14	0.433889	0.596754	0.587128	-4.5904	53	4	5	Ambaibo	0.091	1.51	16.625	49	1.75	28	5.4	29.9
7	14	0.433889	0.596754	0.587128	-4.5904	54	4	5	Ambaibo	0.143	2.089	14.602	50.8	2.65	19.17	6.5	29.5
7	14	0.433889	0.596754	0.587128	-4.5904	55	7	5	Ambaibo	0.104	1.443	13.91	49.2	1.82	27.03	4.4	28.5
7	18	0.433889	0.596754	0.587128	-4.5904	56	1	6	Marupa	0.068	1.8	26.448	58.6	2.1	27.9	5.9	30.8
7	18	0.433889	0.596754	0.587128	-4.5904	57	1	6	Marupa	0.086	1.721	20.065	55.5	2.31	24.1	5.8	31.1
7	18	0.433889	0.596754	0.587128	-4.5904	58	2	6	Marupa	0.048	2.026	41.944	55.8	2.13	26.2	5.5	31.6
7	18	0.433889	0.596754	0.587128	-4.5904	60	3	6	Marupa	0.053	1.646	31.295				5.7	31.7
7	18	0.433889	0.596754	0.587128	-4.5904	61	3	6	Marupa	0.083	2.458	29.66	53.5	2.46	21.8	5.4	32.8
10	10	-2.39599	-1.34432	-1.51902	-2.17813	84	1	2	Gameleira	0.108	1.35	12.456		1.56		5.1	31.7
10	10	-2.39599	-1.34432	-1.51902	-2.17813	85	1	2	Gameleira	0.189	2.357	12.499	46.3	3.23	14.33	5.2	27.9
10	10	-2.39599	-1.34432	-1.51902	-2.17813	86	3	2	Gameleira	0.102	1.18	11.52		1.48		5.1	29.9
10	10	-2.39599	-1.34432	-1.51902	-2.17813	87	3	2	Gameleira	0.176	2.174	12.334	45.1	2.53	17.83	5.1	29.6
10	6	-2.39599	-1.34432	-1.51902	-2.17813	76	2	3	Ambaibo	0.1	1.587	15.805	51.3	1.84	27.88	6.5	29.5
10	6	-2.39599	-1.34432	-1.51902	-2.17813	77	2	3	Ambaibo	0.233	2.819	12.079	50.9	3.35	15.19	6.5
10	10	-2.39599	-1.34432	-1.51902	-2.17813	88	1	4	Vela blanca	0.037	0.653	17.801	53.8	0.85	63.29	4	30.1
10	10	-2.39599	-1.34432	-1.51902	-2.17813	89	1	4	Vela blanca	0.101	1.889	18.64	51.3	2.15	23.86	6.8	28.9
10	10	-2.39599	-1.34432	-1.51902	-2.17813	90	3	4	Vela blanca	0.049	0.897	18.413	52.3	0.97	53.92	5.9	30.2
10	10	-2.39599	-1.34432	-1.51902	-2.17813	91	3	4	Vela blanca	0.101	1.66	16.362	52.6	1.85	28.43	6.6	29.7
10	10	-2.39599	-1.34432	-1.51902	-2.17813	92	4	4	Vela blanca	0.048	0.717	14.982	52.8	1.08	48.89	6.6	29.5
10	10	-2.39599	-1.34432	-1.51902	-2.17813	93	4	4	Vela blanca	0.097	1.933	19.858	52.3	2.15	24.33	6.8	30.8
10	18	-2.39599	-1.34432	-1.51902	-2.17813	78	1	6	Marupa	0.06	1.489	24.917	57.3	2.18	26.28	6.1	31.2
10	18	-2.39599	-1.34432	-1.51902	-2.17813	79	1	6	Marupa	0.108	1.985	18.333	56.7	2.76	20.54	6.2	29.5
10	18	-2.39599	-1.34432	-1.51902	-2.17813	80	2	6	Marupa	0.094	2.153	22.809	55.8	2.37	23.54	7.4	31.9
10	18	-2.39599	-1.34432	-1.51902	-2.17813	81	2	6	Marupa	0.11	2.295	20.793	55.2	2.8	19.71	7.8	30.8
10	18	-2.39599	-1.34432	-1.51902	-2.17813	82	4	6	Marupa	0.079	1.475	18.717	55.9	2.23	25.1	7.1	30.6
10	18	-2.39599	-1.34432	-1.51902	-2.17813	83	4	6	Marupa	0.124	3.234	26.062	56.1	2.47	22.71	7.3	30.5
14	10	-1.03785	2.96671	0.523372	-0.463255	105	2	4	Vela blanca	0.056	0.717	12.76	52.8	0.77	68.57	3	29.9
14	10	-1.03785	2.96671	0.523372	-0.463255	106	2	4	Vela blanca	0.089	1.372	15.486	51.5	1.61	31.99	3.9	29.9
14	10	-1.03785	2.96671	0.523372	-0.463255	107	3	4	Vela blanca	0.043	1.158	26.878	52.2	1.05	49.71	3.5	30.3
14	10	-1.03785	2.96671	0.523372	-0.463255	108	3	4	Vela blanca	0.104	1.617	15.573	52.1	1.97	26.45	4.6	30.6
14	10	-1.03785	2.96671	0.523372	-0.463255	109	4	4	Vela blanca	0.042	0.852	20.32	52.5	0.9	58.33	4.1	29.4
14	10	-1.03785	2.96671	0.523372	-0.463255	110	4	4	Vela blanca	0.109	1.692	15.46	50.5	2.01	25.12	4.9	30.5
14	14	-1.03785	2.96671	0.523372	-0.463255	94	1	5	Ambaibo	0.091	1.985	21.859	49	1.86	26.34	4.7	29.3
14	14	-1.03785	2.96671	0.523372	-0.463255	95	1	5	Ambaibo	0.119	2.554	21.412	50.7	2.48	20.44	5.4	27.3
14	14	-1.03785	2.96671	0.523372	-0.463255	96	2	5	Ambaibo	0.126	2.003	15.86	50.5	2.18	23.17	4.5	27.6
14	14	-1.03785	2.96671	0.523372	-0.463255	98	5	5	Ambaibo	0.145	2.86	19.707	49.4	2.37	20.84	3.9	29.2
14	32	-1.03785	2.96671	0.523372	-0.463255	99	3	10	Inga	0.054	1.749	32.151	51.1	2.12	24.1	3	32
14	32	-1.03785	2.96671	0.523372	-0.463255	100	3	10	Inga	0.137	3.2	23.394	53.1	3.58	14.83	2.5	30.3
14	32	-1.03785	2.96671	0.523372	-0.463255	101	4	10	Inga	0.117	2.86	24.401	50	3.32	15.06	3.6	32
14	32	-1.03785	2.96671	0.523372	-0.463255	102	4	10	Inga	0.157	4.223	26.89	51	4.37	11.67	4
14	32	-1.03785	2.96671	0.523372	-0.463255	103	5	10	Inga	0.104	1.641	15.727	51.6	2.54	20.31	3.5	31.7
14	32	-1.03785	2.96671	0.523372	-0.463255	104	5	10	Inga	0.19	3.934	20.697	51.9	3.49	14.87	3.7	30.5
18	6	-0.551459	0.453593	-0.749439	-0.500664	111	1	3	Ambaibo	0.144	1.073	7.434	49.3	1.27	38.82	4.4	27.6
18	6	-0.551459	0.453593	-0.749439	-0.500664	112	1	3	Ambaibo	0.162	1.738	10.73	47.4	2.05	23.1	4.1	27.7
18	6	-0.551459	0.453593	-0.749439	-0.500664	113	2	3	Ambaibo	0.097	1.084	11.221	50.6	1.48	34.19	4.5	29.5
18	6	-0.551459	0.453593	-0.749439	-0.500664	114	2	3	Ambaibo	0.118	1.256	10.673	50	1.78	28.09	4.5	30.4
18	6	-0.551459	0.453593	-0.749439	-0.500664	115	4	3	Ambaibo	0.146	0.92	6.313	49.2	1.37	35.91	3.5	27.6
18	6	-0.551459	0.453593	-0.749439	-0.500664	116	4	3	Ambaibo	0.235	2.824	12.034	49.4	1.92	25.73	3	27.9
18	10	-0.551459	0.453593	-0.749439	-0.500664	127	1	4	Vela blanca	0.047	0.891	19.055	52.6	1.13	46.55	3.8	31.2
18	10	-0.551459	0.453593	-0.749439	-0.500664	128	1	4	Vela blanca	0.1	1.507	15.081	52.2	2.14	24.39	5	31.1
18	10	-0.551459	0.453593	-0.749439	-0.500664	129	2	4	Vela blanca	0.042	0.651	15.513	51.4	1	51.4	4.4	30.9
18	10	-0.551459	0.453593	-0.749439	-0.500664	130	2	4	Vela blanca	0.098	1.267	12.917	49.6	1.87	26.5	5	29.6
18	10	-0.551459	0.453593	-0.749439	-0.500664	131	3	4	Vela blanca	0.037	1.077	29.274	52.2	0.94	55.53	3	29.2
18	10	-0.551459	0.453593	-0.749439	-0.500664	132	3	4	Vela blanca	0.089	1.515	17.051	51.2	2.08	24.62	4	29
18	18	-0.551459	0.453593	-0.749439	-0.500664	117	2	6	Marupa	0.102	2.051	20.054	56.3	2.65	21.25	4.8	30.9
18	18	-0.551459	0.453593	-0.749439	-0.500664	118	2	6	Marupa	0.188	3.742	19.911	55.7	4.27	13.04	4.8	28
18	18	-0.551459	0.453593	-0.749439	-0.500664	119	3	6	Marupa	0.063	1.711	27.384	57	2.18	26.15	5.5	31.1
18	18	-0.551459	0.453593	-0.749439	-0.500664	120	3	6	Marupa	0.091	2.122	23.407	56.2	2.51	22.39	5.3	32
18	18	-0.551459	0.453593	-0.749439	-0.500664	121	5	6	Marupa	0.071	2.105	29.647	56.4	2.52	22.38	4.8	32.1
18	18	-0.551459	0.453593	-0.749439	-0.500664	122	5	6	Marupa	0.105	2.396	22.778	55.6	2.94	18.91	5.1	31.9
18	32	-0.551459	0.453593	-0.749439	-0.500664	123	1	10	Inga	0.107	2.092	19.545	51.2	3.09	16.57	3.1	32.7
18	32	-0.551459	0.453593	-0.749439	-0.500664	124	1	10	Inga	0.152	3.321	21.84	51.2	4.16	12.31	3	30.8
18	32	-0.551459	0.453593	-0.749439	-0.500664	125	5	10	Inga	0.068	2.034	29.905				4.1	30
18	32	-0.551459	0.453593	-0.749439	-0.500664	126	5	10	Inga	0.159	3.116	19.638	51.4	3.74	13.74	2.3	31.5
21	6	-0.700722	2.46281	0.725475	0.953317	133	1	3	Ambaibo	0.17	1.92	11.292	49.2	2.25	21.87	3.1	27.6
21	6	-0.700722	2.46281	0.725475	0.953317	134	1	3	Ambaibo	0.196	2.939	14.999	46.4	2.22	20.9	3.3	28.5
21	6	-0.700722	2.46281	0.725475	0.953317	135	2	3	Ambaibo	0.139	1.169	8.402	49.4	1.49	33.15	0.9	29.8
21	6	-0.700722	2.46281	0.725475	0.953317	136	2	3	Ambaibo	0.2	2.216	11.065	50.3	2.63	19.13	1.1	27.4
21	10	-0.700722	2.46281	0.725475	0.953317	153	1	4	Vela blanca	0.037	0.842	22.592	52.3	0.99	52.83	1.8	30.1
21	10	-0.700722	2.46281	0.725475	0.953317	154	1	4	Vela blanca	0.096	1.972	20.642	51.9	1.8	28.83	2.4	30.7
21	18	-0.700722	2.46281	0.725475	0.953317	137	1	6	Marupa	0.068	1.47	21.626	53.9	2.15	25.1	2.7	31.3
21	18	-0.700722	2.46281	0.725475	0.953317	138	1	6	Marupa	0.257	3.236	12.569	55.7	2.19	25.43
21	18	-0.700722	2.46281	0.725475	0.953317	139	2	6	Marupa	0.139	3.808	27.378	54.8	2.64	20.76	3	31.8
21	18	-0.700722	2.46281	0.725475	0.953317	140	2	6	Marupa	0.156	2.341	15.027	54.8	2.64	20.76	3	31.8
21	18	-0.700722	2.46281	0.725475	0.953317	141	4	6	Marupa	0.157	2.009	12.8	55.3	3.03	18.25	4.4	31.1
21	18	-0.700722	2.46281	0.725475	0.953317	142	4	6	Marupa	0.162	2.063	12.752	52.9	3.04	17.4	4.1	31.1
21	32	-0.700722	2.46281	0.725475	0.953317	149	1	10	Inga	0.115	2.013	17.524	51.5	3.14	16.4	1.8	30.9
21	32	-0.700722	2.46281	0.725475	0.953317	150	1	10	Inga	0.162	3.597	22.142	49.7	4.13	12	1.7	29.7
21	32	-0.700722	2.46281	0.725475	0.953317	151	2	10	Inga	0.103	2.43	23.498	51.5	2.78	18.53	1.5	31.6
21	32	-0.700722	2.46281	0.725475	0.953317	152	2	10	Inga	0.21	4.758	22.668	53.7	3.07	17.49	0.6	30.1
21	33	-0.700722	2.46281	0.725475	0.953317	143	1	11	Joao Mole	0.028	0.749	26.83	51.6	0.76	67.89	2.1	29.8
21	33	-0.700722	2.46281	0.725475	0.953317	144	1	11	Joao Mole	0.094	1.39	14.746	53	1.92	27.6	2.9	29.5
21	33	-0.700722	2.46281	0.725475	0.953317	145	2	11	Joao Mole	0.033	0.611	18.787	50.7	0.86	59	1.7	30.7
21	33	-0.700722	2.46281	0.725475	0.953317	146	2	11	Joao Mole	0.096	1.238	12.877	50.9	1.78	28.6	2.7	28.7
21	33	-0.700722	2.46281	0.725475	0.953317	147	3	11	Joao Mole	0.031	0.742	23.773	52	0.8	65	0.9	30.5
21	33	-0.700722	2.46281	0.725475	0.953317	148	3	11	Joao Mole	0.107	1.547	14.447	52.5	1.87	28.07	2.1	29.3
25	6	-2.35887	4.53127			155	2	3	Ambaibo	0.156	1.131	7.274	51.1	1.67	30.6	3.1	27.6
25	6	-2.35887	4.53127			156	2	3	Ambaibo	0.142	1.521	10.692	50.5	1.83	27.6	3.5	26.8
25	6	-2.35887	4.53127			157	4	3	Ambaibo	0.128	0.647	5.053	49.2	1.05	46.86	1.9	28.8
25	6	-2.35887	4.53127			158	4	3	Ambaibo	0.217	1.958	9.038	47.7	1.81	26.4	2.3	27.9
25	25	-2.35887	4.53127			159	1	9	Mutanba	0.181	1.59	8.762	49	1.64	29.9	3.3	29.1
25	25	-2.35887	4.53127			160	1	9	Mutanba	0.232	2.261	9.745	49.3	2	24.6	4.5	29
25	25	-2.35887	4.53127			161	2	9	Mutanba	0.261	1.412	5.405	49.6	1.72	28.84	4.1	30.8
25	25	-2.35887	4.53127			162	2	9	Mutanba	0.236	1.829	7.75	49.1	2.07	23.8	3.4	29.5
25	25	-2.35887	4.53127			163	3	9	Mutanba	0.237	1.155	4.872	49.6	1.76	28.18	3.5	30.5
25	25	-2.35887	4.53127			164	3	9	Mutanba	0.233	1.569	6.744	50.2	2.08	24.13	3.3	30.6
32	25	2.89022	-0.0443401	2.10653	1.55178	180	1	9	Mutanba	0.232	1.332	5.744	48.9	1.75	27.94	3.7	29.6
32	25	2.89022	-0.0443401	2.10653	1.55178	181	1	9	Mutanba	0.248	1.824	7.351	51.1	1.98	25.81	4.4	29.2
32	25	2.89022	-0.0443401	2.10653	1.55178	182	2	9	Mutanba	0.188	1.216	6.452	51.1	1.98	25.81	4.4	29.2
32	25	2.89022	-0.0443401	2.10653	1.55178	183	2	9	Mutanba	0.235	1.542	6.575	48.9	2.09	23.4	5.2	31.4
32	32	2.89022	-0.0443401	2.10653	1.55178	184	1	10	Inga	0.155	2.92	18.785	49.8	2.32	21.47	0.5	32.2
32	32	2.89022	-0.0443401	2.10653	1.55178	185	1	10	Inga	0.186	3.495	18.805	49.3	2.93	16.8	0.3	31.5
32	32	2.89022	-0.0443401	2.10653	1.55178	186	3	10	Inga	0.084	1.436	17.005	49.3	2	24.6	0.5	31.6
32	32	2.89022	-0.0443401	2.10653	1.55178	187	3	10	Inga	0.158	2.68	16.972	50	3.11	16.1	0.4	30.7
32	35	2.89022	-0.0443401	2.10653	1.55178	165	1	19	Biorana	0.167	1.367	8.192	49.8	1.56	31.92	6.3	31.7
32	35	2.89022	-0.0443401	2.10653	1.55178	166	1	19	Biorana	0.174	1.689	9.716	50	2.06	24.2	6.8	31.1
32	35	2.89022	-0.0443401	2.10653	1.55178	167	2	19	Biorana	0.172	1.711	9.972	52.4	1.8	29.11	5.7	30.5
32	35	2.89022	-0.0443401	2.10653	1.55178	168	2	19	Biorana	0.174	1.737	10.003	52.4	1.8	29.11	5.7	30.5
33	18	3.02784	-1.75318			171	5	6	Marupa	0.063	1.629	25.755	57.2	2.33	24.55	3.1	31.2
33	18	3.02784	-1.75318			172	5	6	Marupa	0.098	2.069	21.026	55.6	2.54	21.89	3.3	31.1
33	18	3.02784	-1.75318			173	6	6	Marupa	0.178	2.375	13.332	56.7	3.66	15.49	3.1	29.7
33	33	3.02784	-1.75318			188	2	8	Urucuseco	0.086	1.105	12.782	48.1	1.55	31.03	0.9	31.6
33	33	3.02784	-1.75318			189	4	8	Urucuseco	0.307	4.527	14.76	47.5	2.69	17.66	1.9	31.3
33	33	3.02784	-1.75318			190	5	8	Urucuseco	0.119	1.582	13.302	47.4	1.98	23.94	1.1	30.2
33	33	3.02784	-1.75318			191	5	8	Urucuseco	0.208	2.967	14.277	50	2.73	18.32	1.9	29.8
33	33	3.02784	-1.75318			174	2	11	Joao Mole	0.046	0.67	14.694	51.4	0.86	59.77	2.3	29.2
33	33	3.02784	-1.75318			175	2	11	Joao Mole	0.105	1.662	15.835	50.2	1.89	26.6	2.9	29.5
33	33	3.02784	-1.75318			176	3	11	Joao Mole	0.044	0.853	19.42	52.8	0.84	62.86	1.4	30.8
33	33	3.02784	-1.75318			177	3	11	Joao Mole	0.096	1.459	15.269	49.2	1.94	25.4	2.5	32.1
33	33	3.02784	-1.75318			178	4	11	Joao Mole	0.054	0.759	14.005	53.5	1.05	50.95	1.7	30.4
33	33	3.02784	-1.75318			179	4	11	Joao Mole	0.092	1.204	13.057	49.5	1.6	31	1.7	30.8
35	14	0.550851	0.0243754	0.885956	2.86402	192	1	5	Ambaibo	0.1	1.978	19.844	48.9	1.59	30.75	3.4	28.3
35	14	0.550851	0.0243754	0.885956	2.86402	193	1	5	Ambaibo	0.109	1.873	17.158	49.2	2.33	21.1	4	28.8
35	14	0.550851	0.0243754	0.885956	2.86402	194	2	5	Ambaibo	0.068	1.2	17.676	50.5	1.34	37.69	4.1	29.5
35	18	0.550851	0.0243754	0.885956	2.86402	169	2	6	Marupa	0.043	1.707	39.882	55.2	1.9	29.1	3.4	31.4
35	18	0.550851	0.0243754	0.885956	2.86402	170	2	6	Marupa	0.078	1.61	20.746	59.5	2.17	27.42	4	31
35	18	0.550851	0.0243754	0.885956	2.86402	196	1	6	Marupa	0.061	2.08	33.944	57.5	2.29	25.11	3.3	32.2
35	18	0.550851	0.0243754	0.885956	2.86402	197	1	6	Marupa	0.084	1.328	15.851	57	3.63	15.7	3.5	31.1
35	18	0.550851	0.0243754	0.885956	2.86402	198	4	6	Marupa	0.062	1.838	29.868	56.4	2.44	23.11	4.3	30.5
35	18	0.550851	0.0243754	0.885956	2.86402	199	4	6	Marupa	0.146	2.8	19.196	57.9	3.27	17.71	4.9	30.5
35	33	0.550851	0.0243754	0.885956	2.86402	200	1	11	Joao Mole	0.029	0.574	19.925	53.1	0.72	73.75	2.5	29.8
35	33	0.550851	0.0243754	0.885956	2.86402	201	1	11	Joao Mole	0.1	1.756	17.556	52	1.83	28.42	3.6	29.6
35	33	0.550851	0.0243754	0.885956	2.86402	202	2	11	Joao Mole	0.04	0.566	14.255	52	0.84	61.9	2	30.4
35	33	0.550851	0.0243754	0.885956	2.86402	203	2	11	Joao Mole	0.088	1.39	15.778	52.1	1.57	33.18	2.8	29.1
35	33	0.550851	0.0243754	0.885956	2.86402	204	3	11	Joao Mole	0.038	0.653	17.409	51.4	0.81	63.46	3	29.3
35	33	0.550851	0.0243754	0.885956	2.86402	205	3	11	Joao Mole	0.099	1.676	16.967	53.9	1.92	28.07	4.2	27.9
35	37	0.550851	0.0243754	0.885956	2.86402	206	1	12	Enviara caju	0.081	1.279	15.759	46.7	1.6	29.19	1.5	32.2
35	37	0.550851	0.0243754	0.885956	2.86402	207	1	12	Enviara caju	0.104	1.543	14.767	51.6	2.08	24.81	3.6	31.6
35	37	0.550851	0.0243754	0.885956	2.86402	208	2	12	Enviara caju	0.098	1.808	18.533	49.8	1.51	32.98	0.9	32.4
35	37	0.550851	0.0243754	0.885956	2.86402	209	2	12	Enviara caju	0.093	1.564	16.747	50.7	1.91	26.54	2.8	30.9
37	18	1.2738	-2.45394	-4.93371	0.228709	210	1	6	Marupa	0.078	1.741	22.457	54.8	2.35	23.32	5.3	31
37	18	1.2738	-2.45394	-4.93371	0.228709	211	1	6	Marupa	0.274	3.861	14.091	55.4	4.43	12.51	5.5	28.7
37	18	1.2738	-2.45394	-4.93371	0.228709	212	2	6	Marupa	0.102	2.509	24.538	54.8	2.77	19.78	5.4	29.5
37	33	1.2738	-2.45394	-4.93371	0.228709	224	1	8	Urucuseco	0.091	1.739	19.099	49.9	1.98	25.2	3.7	29.1
37	33	1.2738	-2.45394	-4.93371	0.228709	225	1	8	Urucuseco	0.168	2.626	15.636	50.8	2.98	17.05	4.2	29.1
37	33	1.2738	-2.45394	-4.93371	0.228709	226	2	8	Urucuseco	0.105	2.017	19.27	49.5	1.78	27.81	3.6	30.1
37	32	1.2738	-2.45394	-4.93371	0.228709	218	1	10	Inga	0.053	1.706	32.407	49.8	2.24	22.23	2	30.7
37	32	1.2738	-2.45394	-4.93371	0.228709	219	1	10	Inga	0.108	3.276	30.386	48.8	2.39	20.4	2.5	30.2
37	32	1.2738	-2.45394	-4.93371	0.228709	220	2	10	Inga	0.122	3.433	28.07	51.1	3.13	16.33	3.3	31.2
37	32	1.2738	-2.45394	-4.93371	0.228709	221	2	10	Inga	0.15	3.22	21.507	51.7	4.42	11.7	3.4	31.4
37	32	1.2738	-2.45394	-4.93371	0.228709	222	3	10	Inga	0.052	1.377	26.406	50.8	1.87	27.17	1.5	32.7
37	32	1.2738	-2.45394	-4.93371	0.228709	223	3	10	Inga	0.082	1.685	20.475	49.5	2.44	20.3	1.3	32
37	37	1.2738	-2.45394	-4.93371	0.228709	214	1	14	Guayabochi	0.061	1.738	28.414	54.7	2.08	26.3	5.3	31.5
37	37	1.2738	-2.45394	-4.93371	0.228709	215	1	14	Guayabochi	0.076	2.06	27.146	52.6	2.16	24.3	4.6	31.3
37	37	1.2738	-2.45394	-4.93371	0.228709	216	2	14	Guayabochi	0.071	2.235	31.372	53.9	2	26.95	6.1	30.7
37	37	1.2738	-2.45394	-4.93371	0.228709	217	2	14	Guayabochi	0.085	2.012	23.754	51.3	2.49	20.6	6.3	29.1
38	10	1.6737	-0.987385	-1.82599	0.159241	238	1	4	Vela blanca	0.037	0.691	18.822	52	0.87	59.77	3.1	29.4
38	10	1.6737	-0.987385	-1.82599	0.159241	239	1	4	Vela blanca	0.119	2.077	17.411	51.6	2.31	22.34	4
38	10	1.6737	-0.987385	-1.82599	0.159241	240	2	4	Vela blanca	0.034	0.672	19.975	51.6	2.31	22.34	4
38	10	1.6737	-0.987385	-1.82599	0.159241	241	2	4	Vela blanca	0.081	1.427	17.57	51.3	1.62	31.67	3.2	29
38	10	1.6737	-0.987385	-1.82599	0.159241	242	3	4	Vela blanca	0.032	0.521	16.052	51.1	0.84	60.8	2.2	30
38	10	1.6737	-0.987385	-1.82599	0.159241	243	3	4	Vela blanca	0.077	1.531	19.893	51.4	1.65	31.15	2.7	29.4
38	32	1.6737	-0.987385	-1.82599	0.159241	227	2	10	Inga	0.096	1.957	20.402	52.1	2.33	22.36	2.8	29.3
38	32	1.6737	-0.987385	-1.82599	0.159241	228	2	10	Inga	0.145	2.561	17.694	52	3.25	16	2.3	31.7
38	32	1.6737	-0.987385	-1.82599	0.159241	229	3	10	Inga	0.094	2.07	21.911	50.3	2.18	23.07	2.5	30.8
38	32	1.6737	-0.987385	-1.82599	0.159241	230	3	10	Inga	0.148	3.276	22.118	52.7	3.35	15.73	1.9	30.1
38	32	1.6737	-0.987385	-1.82599	0.159241	231	4	10	Inga	0.078	1.674	21.557	50.9	2.58	19.73	2	31.4
38	32	1.6737	-0.987385	-1.82599	0.159241	232	4	10	Inga	0.131	2.757	20.978	51.2	3.37	15.19	2	32.2
38	37	1.6737	-0.987385	-1.82599	0.159241	233	1	12	Enviara caju	0.072	1.587	22.044	50.5	1.25	40.5	3	30.9
38	37	1.6737	-0.987385	-1.82599	0.159241	234	1	12	Enviara caju	0.075	1.233	16.379	51.6	1.88	27.45	2.9	32
38	37	1.6737	-0.987385	-1.82599	0.159241	235	2	12	Enviara caju	0.088	1.334	15.127	50.6	1.86	27.2	3.6	31.3
38	37	1.6737	-0.987385	-1.82599	0.159241	236	4	12	Enviara caju	0.066	0.871	13.126	50.4	1.37	36.79	3	32.3
38	37	1.6737	-0.987385	-1.82599	0.159241	237	4	12	Enviara caju	0.093	1.328	14.23	50.9	1.7	29.94	3.2	32.4
43	18	2.4434	0.283379	4.67322	-1.08482	248	1	6	Marupa	0.06	2.341	39	56.2	1.87	30.05	2.5	30.7
43	18	2.4434	0.283379	4.67322	-1.08482	249	1	6	Marupa	0.251	3.996	15.93	55.6	3.72	14.95	2.8	29
43	18	2.4434	0.283379	4.67322	-1.08482	250	2	6	Marupa	0.113	3.116	27.61	55.5	3.46	16.04	1.5	29.7
43	33	2.4434	0.283379	4.67322	-1.08482	251	1	13	Louro preto	0.107	1.899	17.685	51.2	1.87	27.38	2.8	31
43	33	2.4434	0.283379	4.67322	-1.08482	252	1	13	Louro preto	0.108	2.218	20.543	55.3	1.93	28.65	2	30.3
43	33	2.4434	0.283379	4.67322	-1.08482	253	1	13	Louro preto	0.111	1.764	15.896	52	1.47	35.37	1.9	32.7
43	33	2.4434	0.283379	4.67322	-1.08482	254	2	13	Louro preto	0.096	1.22	12.665	53.6	1.6	33.5	1.9	30.3
43	33	2.4434	0.283379	4.67322	-1.08482	255	2	13	Louro preto	0.097	2.217	22.782	55	2.09	26.32	3	30.7
43	33	2.4434	0.283379	4.67322	-1.08482	256	4	13	Louro preto	0.082	1.284	15.658	49.2	1.15	42.78	0.5	32.4
43	43	2.4434	0.283379	4.67322	-1.08482	244	1	16	Balsamo	0.292	1.991	6.807	49.3	1.83	27	2.1	30.2
43	43	2.4434	0.283379	4.67322	-1.08482	245	1	16	Balsamo		4.313		53.6	3.6	14.89	2.8
43	43	2.4434	0.283379	4.67322	-1.08482	246	2	16	Balsamo	0.298	2.044	6.852	50.8	2.29	22.18	2.6	29.3
43	43	2.4434	0.283379	4.67322	-1.08482	247	2	16	Balsamo	0.225	3.119	13.863	50.4	3.27	15.4	2.8	29
47	18	4.97105	-0.375345	-0.521525	1.58422	257	1	6	Marupa	0.197	4.139	21.046	56.2	3.16	17.78	4.7	29.7
47	18	4.97105	-0.375345	-0.521525	1.58422	258	1	6	Marupa	0.19	2.908	15.336	53.4	4.24	12.6	4.3	29.5
47	18	4.97105	-0.375345	-0.521525	1.58422	259	2	6	Marupa	0.277	4.193	15.151	54.7	3.63	15.07	4.2	30
47	18	4.97105	-0.375345	-0.521525	1.58422	260	3	6	Marupa	0.144	2.836	19.721	56.5	3.67	15.4	4.5	30.2
47	33	4.97105	-0.375345	-0.521525	1.58422	261	1	11	Joao Mole	0.036	0.668	18.461	53	0.97	54.64	3.2	29.7
47	33	4.97105	-0.375345	-0.521525	1.58422	262	1	11	Joao Mole	0.072	1.149	15.866	50.8	1.69	30.1	3.9	28.9
47	33	4.97105	-0.375345	-0.521525	1.58422	263	4	11	Joao Mole	0.037	0.93	25.298	52.3	0.77	67.92	3.1	30.5
47	33	4.97105	-0.375345	-0.521525	1.58422	264	4	11	Joao Mole	0.077	1.195	15.449	51.8	1.54	33.64	3.2	29.3
47	37	4.97105	-0.375345	-0.521525	1.58422	270	2	12	Enviara caju	0.052	1.185	22.865	50.4	1.32	38.18	3	30
47	37	4.97105	-0.375345	-0.521525	1.58422	271	2	12	Enviara caju	0.075	1.742	23.224	50.9	1.87	27.22	3.1	31.1
47	37	4.97105	-0.375345	-0.521525	1.58422	272	3	12	Enviara caju	0.066	1.442	21.774	47.9	1.39	34.46	2.4	32
47	37	4.97105	-0.375345	-0.521525	1.58422	273	3	12	Enviara caju	0.08	1.518	19.055	50.7	1.81	28.01	3.9	31.2
47	37	4.97105	-0.375345	-0.521525	1.58422	274	4	12	Enviara caju	0.081	1.359	16.829	49.2	1.73	28.44	2.8	30.6
47	37	4.97105	-0.375345	-0.521525	1.58422	275	4	12	Enviara caju	0.103	1.784	17.369	49.6	2.17	22.86	2.4	31.6
47	41	4.97105	-0.375345	-0.521525	1.58422	265	1	15	Jachi	0.055	1.322	24.077	55.3	1.64	33.72	3	30.2
47	41	4.97105	-0.375345	-0.521525	1.58422	266	1	15	Jachi	0.082	2.187	26.646	55.3	1.64	33.72	3	30.2
47	41	4.97105	-0.375345	-0.521525	1.58422	267	1	15	Jachi	0.11	2.58	23.359	56.6	2.2	25.73	3.3	29.2
47	41	4.97105	-0.375345	-0.521525	1.58422	268	2	15	Jachi	0.055	1.478	27.052	53.2	1.69	31.48	2.1	30.7
47	41	4.97105	-0.375345	-0.521525	1.58422	269	2	15	Jachi	0.088	2.62	29.821	53.9	2.1	25.67	2.2	29.2
