# Supplementary material for: Integrating Stand and Soil Properties to Understand Foliar Nutrient Dynamics during Forest Succession Following Slash-and-Burn Agriculture in the Bolivian Amazon
Source: PLoS One. 2014 Feb 7;9(2):e86042. doi: 10.1371/journal.pone.0086042 (PMC3917844; doi:10.1371/journal.pone.0086042)
Supplement: File S1 — Stand, tree, soil and foliar datasheets used in this study. (ZIP) [file pone.0086042.s001.zip › Broadbent_Soil_Data_PLOS_ONE_Supp_Mat_111713.xlsx]

## Sheet: Broadbent Soil Data PLOS ONE
Stand age (years)	5	7	10	14	18	21	25	32	35	37	38	43	47	Pr-1	Pr-2
Carbon (C; Mg ha-1)	25.6	15.1	18.6	23.4	20.6	22.9	23.3	19.4	34.7	17.8	28.6	24.4	27.1	25.7	20.4
Nitrogen (N; kg ha-1)	2971.6	1714.9	2222.3	2670.9	2532.5	2600.1	2189.5	2538.8	3422.9	2322.9	2883.6	2521.3	2920.4	3210.8	2365.5
δ15N	9.7	9.8	10.8	9.2	9	8	7.1	8.3	7.6	10	8.8	8.9	9.1	9.2	9.1
δ13C	-27.4	-29.3	-27.6	-28.1	-28.2	-28.1	-27.9	-28.2	-28.2	-28	-28.2	-29.2	-28.2	-27.1	-27.4
Phosphorus (P1; kg ha-1) *	9.3	7.2	8.4	8.6	2.9	7.3		7.3	10.1	1.9	7.8	11.6	7.9	9.9	2.8
Phosphorus (P2; kg ha-1) **	10.7	10.9	12	11.2	10.9	10.9		7.3	11.2	3.9	7.8	15.4	15.7	7.9	7
Calcium (Ca; kg ha-1)	253	138.7	256.4	305.4	279.5	348.9		690	418.7	180.6	223.1	1465.1	253.4	269.4	1366.4
Potassium (K; kg ha-1)	284.6	93.7	87.6	148.3	128.4	235.2		194.9	196.2	213.1	108.5	98.2	209	264.8	141.6
Magnesium (Mg; kg ha-1)	201.9	53.2	82.5	171.4	152.4	150.8		254.7	169.4	121.4	80.9	196	107.9	134.3	357.2
Sodium (Na; kg ha-1)	27.8	23.2	34.3	34.7	31.1	53.4		29.5	31.7	44.4	35.7	28.1	42.9	45.8	41.2
Hydrogen (H; kg ha-1)	32.3	21.9	32.2	26.4	36.5	40.3		73.4	48.9	31.4	31.3	27.2	67.4	47.8	17.6
CEC (kmol ha-1) ***	69.8	36.4	55.3	60.8	67.3	78.1		134.5	89.8	57.5	53.2	120	95.6	80.6	120.5
Base saturation (%)	54	40.3	42.2	57	46.2	48.9		45.9	45.9	45.9	41.6	77.5	30.1	41.2	85.5
Sand (Mg ha-1)	1797.2	2478.1	2331.4	2256.3	1823.4	2338.6	1682.1	2344.1	1956.7	1261.4	1800	2559.8	2218.4	1358	2251.3
Silt (Mg ha-1)	1155.4	666.6	894.2	836.8	1099.8	668.2	1195.5	669.7	1060.5	1572.8	1334.5	863.6	881	1515.9	713.1
Clay (Mg ha-1)	613.3	478.2	766.5	642.5	694.6	624.6	597.8	626.1	716.9	1058.9	744.8	431.8	833.8	1073.8	531.4
Soil mass (Mg ha-1) €	3565.9	3623	3992.2	3735.6	3617.8	3631.4	3475.4	3639.9	3734.1	3893.1	3879.3	3855.1	3933.2	3947.8	3495.8
Bulk density (Avg. 0-30 cm; g cm-3)	1.233	1.235	1.357	1.3	1.235	1.237	1.18	1.269	1.303	1.336	1.323	1.309	1.338	1.399	1.183
* Weak Bray Extraction, ** Strong Bray Extraction, € Adjusted for mass > 2 mm, *** Cation Exchange Capacity calculated as the sum of Ca, K, Mg, Na and H (meq/100g).
PCA1	0.0480102	0.587128	-1.51902	0.523372	-0.749439	0.725475		2.10653	0.885956	-4.93371	-1.82599	4.67322	-0.521525
PCA2		-4.5904	-2.17813	-0.463255	-0.500664	0.953317		1.55178	2.86402	0.228709	0.159241	-1.08482	1.58422
