# Supplementary material for: Integrating Stand and Soil Properties to Understand Foliar Nutrient Dynamics during Forest Succession Following Slash-and-Burn Agriculture in the Bolivian Amazon
Source: PLoS One. 2014 Feb 7;9(2):e86042. doi: 10.1371/journal.pone.0086042 (PMC3917844; doi:10.1371/journal.pone.0086042)
Supplement: File S1 — Stand, tree, soil and foliar datasheets used in this study. (ZIP) [file pone.0086042.s001.zip › Broadbent_Stand_Data_PLOS_ONE_Supp_Mat_111713.xlsx]

## Sheet: Broadbent Stand Data PLOS ONE
Stand age (years)		4	5	7	10	14	18	21	25	32	33	35	37	38	43	47	Pr-1	Pr-2
Tree density (# ha-1)	Tree_Den	1537.5	1375	1637.5	1912.5	950	1450	1237.5	775	1350	1837.5	1237.5	1025	1375	1487.5	1700	1325	1387.5
Dead trees (# ha-1)	Dead_Tree	937.5	237.5	125	137.5	137.5	162.5	100	87.5	75	50	75	62.5	50	62.5	100	100	62.5
Basal area (m2 ha-1)	Basal_Area	10.6	13.2	32.1	24.8	33.4	32.1	31.6	28.2	43.7	36.1	27.3	17.3	30.5	43.3	54	34.5	36.3
Biomass (Mg ha-1)	Biomass	27.3	36.1	158.3	101.8	152	118.2	196.6	133.4	304.9	243.7	158.4	114.3	204.9	269.8	460.5	282.3	325.6
CE (avg±std. dev.; 1-5) *	CE	4.5	3.5	2.3	3.2	3.1	2.9	2.6	3.6	2.1	1.9	2.6	2.8	2.7	2.5	2.6	1.9±1.2	1.7±1.0
Tree height (avg±std. dev.; m)	Height_Avg	8.1	8.7	12.6	10.2	13.3	10.9	13.4	13	10.3	10.7	10.6	8.2	10.7	11.1	11.4	11.8±6.1	11.1±6.3
Tree height (max; m)	Height_Max	14	16	25	19	28	27	30	26	28	30	27	30	28	27	38	30	36
DBH (avg±std. dev.; cm) **	DBH_Avg	8.9	10.3	13.7	11.7	17.9	14	15.6	19.2	15.5	12.5	13.6	11.6	13.2	15.3	14.6	13.5±12.3	13.3±12.6
DBH (max; cm) **	DBH_Max	17.7	20	59.3	30	69	67	45.8	52	78.5	49.5	55.2	73	50.8	52.8	102	82	78.3
Lianas (avg±std. dev.; 1-4)	Lianas	2.1	1.5	1.3	1.6	1.8	1.8	1.7	1.5	1.5	1.7	1.8	2.5	1.7	1.3	1.8	1.4±0.6	1.5±0.9
Mature leaves (avg±std. dev.; %)	Mat_Lv	65	56.2	66	67	52.7	65.2	55	41.1	72.6	75	65.8	75.6	72	62.4	76.3	70.2±23.4	72.8±22.0
New leaves (avg±std. dev.; %)	New_Lv	5.4	4.1	3.4	3.7	4.7	5.7	5.7	4.4	5	3.4	6.6	0.9	2.4	2.4	2.7	6.7±13.8	4.4±10.9
Senescent leaves (avg±std. dev.; %)	Sens_Lv	13.5	14	7	10.3	10.5	6.2	7.6	8.6	6.5	6.7	6.6	6.2	7.5	9.7	5.1	6.0±12.7	4.5±7.7
No leaves (avg±std. dev.; %)	No_Lv	16	26	23.6	19	32.2	22.8	31.7	46	15.9	15	21.1	18.1	18.2	25.6	16	17.0±15.2	18.2±16.7
Wood density (avg±std. dev.; kg m-3)	Wood_Dens	456	402.7	496.3	521.3	459.2	464.8	485.6	466.9	611.9	654	526.1	620.8	578.1	579.2	601.2	601.3±59.2	606.4±83.1
Richness (# sp transect-1)	Richness	16	18	37	17	25	27	23	15	51	55	44	40	50	57	49	38	43
Diversity (Shannon-Weiner)	Diversity	2.3	2.3	3	1.8	2.9	2.7	2.6	2.3	3.7	3.4	3.5	3.4	3.7	3.8	3.5	3.3	3.5
CJ vs. primary ***	CJvsPr	0.99	0.98	0.87	0.97	0.94	0.89	0.93	0.96	0.75	0.45	0.68	0.65	0.65	0.31	0.31
	PCA1	-5.64298	-4.57687	0.433889	-2.39599	-1.03785	-0.551459	-0.700722	-2.35887	2.89022	3.02784	0.550851	1.2738	1.6737	2.4434	4.97105
	PCA2	-3.45343	-0.906948	0.596754	-1.34432	2.96671	0.453593	2.46281	4.53127	-0.0443401	-1.75318	0.0243754	-2.45394	-0.987385	0.283379	-0.375345
