# Supplementary material for: Integrating Stand and Soil Properties to Understand Foliar Nutrient Dynamics during Forest Succession Following Slash-and-Burn Agriculture in the Bolivian Amazon
Source: PLoS One. 2014 Feb 7;9(2):e86042. doi: 10.1371/journal.pone.0086042 (PMC3917844; doi:10.1371/journal.pone.0086042)
Supplement: File S1 — Stand, tree, soil and foliar datasheets used in this study. (ZIP) [file pone.0086042.s001.zip › Broadbent_Tree_Data_PLOS_ONE_Supp_Mat_111713.xlsx]

## Sheet: Broadbent Tree Data PLOS ONE
Sample ID	Parcel ID	Stand age	Species median age (no primary; SMA; years)	Structure Species ID	Sample species ID	Live Dead	DBH (cm)	Basal area (cm2)	Crown height (m)	Crown exposure class (1(understory) - 5(emergent))	Liana infestacion (1-4)	New leaves (%)	Mature leaves (%)	Senescent leaves (%)	Without leaves (%)	Common name (Spanish)	Common name (Portuguese)	Scientific name (Genus species)	Family	Wood Density (kg/m3)	Biomass (kg)
8	301	4	4	116			17.7	246	14	5	.	0	50	20	30	leche leche	leche leche	Sapium sp.		441	98.45
21	301	4	4	192			8.7	59	10	5	2	0	20	10	70	urucu bravo	urucu bravo	.	.	456	17.57
7	301	4	4	113			9	64	9	4	.	0	50	20	30	.	lacre colorado	.	Clusiaceae	700	25.97
51	301	4	5	9999		Dead	2.5	5	4.5		.					.	Muerto		.	456	0.65
52	301	4	5	9999		Dead	5.3	22	4		.					.	Muerto		.	456	2.61
53	301	4	5	9999		Dead	5	20	5		.					.	Muerto		.	456	2.9
54	301	4	5	9999		Dead	5.1	20	5		.					.	Muerto		.	456	3.02
55	301	4	5	9999		Dead	6.8	36	3		.					.	Muerto		.	456	3.22
56	301	4	5	9999		Dead	5	20	6		.					.	Muerto		.	456	3.48
57	301	4	5	9999		Dead	5.2	21	6		.					.	Muerto		.	456	3.77
58	301	4	5	9999		Dead	5.8	26	5		.					.	Muerto		.	456	3.9
59	301	4	5	9999		Dead	6.5	33	4		.					.	Muerto		.	456	3.92
60	301	4	5	9999		Dead	5	20	7		.					.	Muerto		.	456	4.06
61	301	4	5	9999		Dead	6.6	34	4.3		.					.	Muerto		.	456	4.35
62	301	4	5	9999		Dead	6.2	30	5		.					.	Muerto		.	456	4.46
63	301	4	5	9999		Dead	7	38	4		.					.	Muerto		.	456	4.55
64	301	4	5	9999		Dead	5.8	26	6		.					.	Muerto		.	456	4.68
65	301	4	5	9999		Dead	6.1	29	6		.					.	Muerto		.	456	5.18
66	301	4	5	9999		Dead	5.7	26	7		.					.	Muerto		.	456	5.28
67	301	4	5	9999		Dead	6	28	6.5		.					.	Muerto		.	456	5.43
68	301	4	5	9999		Dead	6	28	7		.					.	Muerto		.	456	5.85
69	301	4	5	9999		Dead	6	28	7		.					.	Muerto		.	456	5.85
70	301	4	5	9999		Dead	6.6	34	6		.					.	Muerto		.	456	6.07
71	301	4	5	9999		Dead	6	28	7.5		.					.	Muerto		.	456	6.27
72	301	4	5	9999		Dead	6.5	33	7		.					.	Muerto		.	456	6.86
73	301	4	5	9999		Dead	6.5	33	7.5		.					.	Muerto		.	456	7.35
74	301	4	5	9999		Dead	6.3	31	8		.					.	Muerto		.	456	7.37
75	301	4	5	9999		Dead	7	38	6.5		.					.	Muerto		.	456	7.39
76	301	4	5	9999		Dead	6.8	36	7		.					.	Muerto		.	456	7.51
77	301	4	5	9999		Dead	7.2	41	6.5		.					.	Muerto		.	456	7.82
78	301	4	5	9999		Dead	7	38	7.5		.					.	Muerto		.	456	8.53
79	301	4	5	9999		Dead	7	38	8		.					.	Muerto		.	456	9.1
80	301	4	5	9999		Dead	7	38	8		.					.	Muerto		.	456	9.1
81	301	4	5	9999		Dead	7.2	41	8		.					.	Muerto		.	456	9.63
82	301	4	5	9999		Dead	7.7	47	7		.					.	Muerto		.	456	9.63
83	301	4	5	9999		Dead	7.5	44	7.5		.					.	Muerto		.	456	9.79
84	301	4	5	9999		Dead	7.3	42	8		.					.	Muerto		.	456	9.9
85	301	4	5	9999		Dead	12.5	123	3		.					.	Muerto		.	456	10.88
86	301	4	5	9999		Dead	7.7	47	8		.					.	Muerto		.	456	11.01
87	301	4	5	9999		Dead	7	38	10		.					.	Muerto		.	456	11.37
88	301	4	5	9999		Dead	10.2	82	5		.					.	Muerto		.	456	12.07
89	301	4	5	9999		Dead	8.7	59	7		.					.	Muerto		.	456	12.3
90	301	4	5	9999		Dead	9	64	7		.					.	Muerto		.	456	13.16
91	301	4	5	9999		Dead	8.5	57	8		.					.	Muerto		.	456	13.42
92	301	4	5	9999		Dead	8.9	62	7.5		.					.	Muerto		.	456	13.79
93	301	4	5	9999		Dead	8.2	53	9		.					.	Muerto		.	456	14.05
94	301	4	5	9999		Dead	8.6	58	9		.					.	Muerto		.	456	15.45
95	301	4	5	9999		Dead	9.2	66	8		.					.	Muerto		.	456	15.72
96	301	4	5	9999		Dead	9.2	66	8		.					.	Muerto		.	456	15.72
97	301	4	5	9999		Dead	11.5	104	5.5		.					.	Muerto		.	456	16.88
98	301	4	5	9999		Dead	9.9	77	8		.					.	Muerto		.	456	18.2
99	301	4	5	9999		Dead	10	79	8		.					.	Muerto		.	456	18.57
100	301	4	5	9999		Dead	9	64	10		.					.	Muerto		.	456	18.8
101	301	4	5	9999		Dead	10.5	87	8		.					.	Muerto		.	456	20.47
102	301	4	5	9999		Dead	10	79	9		.					.	Muerto		.	456	20.89
103	301	4	5	9999		Dead	9.2	66	11		.					.	Muerto		.	456	21.61
104	301	4	5	9999		Dead	9.3	68	11		.					.	Muerto		.	456	22.08
105	301	4	5	9999		Dead	9.8	75	10		.					.	Muerto		.	456	22.29
106	301	4	5	9999		Dead	12	113	7		.					.	Muerto		.	456	23.4
107	301	4	5	9999		Dead	11	95	9		.					.	Muerto		.	456	25.28
108	301	4	5	9999		Dead	11.2	99	9		.					.	Muerto		.	456	26.2
109	301	4	5	9999		Dead	10.2	82	11		.					.	Muerto		.	456	26.56
110	301	4	5	9999		Dead	10.2	82	11		.					.	Muerto		.	456	26.56
111	301	4	5	9999		Dead	10.5	87	11		.					.	Muerto		.	456	28.15
112	301	4	5	9999		Dead	12	113	9		.					.	Muerto		.	456	30.08
113	301	4	5	9999		Dead	12.5	123	8.5		.					.	Muerto		.	456	30.83
114	301	4	5	9999		Dead	11.3	100	11		.					.	Muerto		.	456	32.6
115	301	4	5	9999		Dead	12.3	119	10		.					.	Muerto		.	456	35.12
116	301	4	5	9999		Dead	13	133	9		.					.	Muerto		.	456	35.3
117	301	4	5	9999		Dead	11.5	104	12		.					.	Muerto		.	456	36.83
118	301	4	5	9999		Dead	12.9	131	10		.					.	Muerto		.	456	38.62
119	301	4	5	9999		Dead	15.5	189	9		.					.	Muerto		.	456	50.19
120	301	4	5	9999		Dead	13.5	143	12		.					.	Muerto		.	456	50.76
121	301	4	5	9999		Dead	13.2	137	13		.					.	Muerto		.	456	52.57
122	301	4	5	9999		Dead	15	177	11		.					.	Muerto		.	456	57.45
123	301	4	5	9999		Dead	15	177	11.5		.					.	Muerto		.	456	60.06
37	301	4	5	203			14.2	158	9	5	.	10	60	20	10	ambaibo	ambaibo	Cecropia membranaceae	.	280	25.86
38	301	4	5	203			17.5	241	12	5	.	20	40	20	20	ambaibo	ambaibo	Cecropia membranaceae	.	280	52.38
39	301	4	6	204	3		5.3	22	3.5	3	.	20	30	30	20	ambaibo	ambaibo	Cecropia polystachya	.	280	1.4
40	301	4	6	204	3		7.2	41	8	4	.	10	80	10	0	ambaibo	ambaibo	Cecropia polystachya	.	280	5.91
41	301	4	6	204	3		7.6	45	8	5	.	30	70	0	0	ambaibo	ambaibo	Cecropia polystachya	.	280	6.59
42	301	4	6	204	3		8.2	53	8.5	5	.	30	70	0	0	ambaibo	ambaibo	Cecropia polystachya	.	280	8.15
43	301	4	6	204	3		8.7	59	9	5	.	0	50	30	20	ambaibo	ambaibo	Cecropia polystachya	.	280	9.71
44	301	4	6	204	3		9.9	77	8	5	.	0	80	20	0	ambaibo	ambaibo	Cecropia polystachya	.	280	11.17
45	301	4	6	204	3		9.3	68	10	5	.	0	0	50	50	ambaibo	ambaibo	Cecropia polystachya	.	280	12.33
46	301	4	6	204	3		9.5	71	10	5	1	0	50	20	30	ambaibo	ambaibo	Cecropia polystachya	.	280	12.86
47	301	4	6	204	3		11.8	109	11	5	.	20	70	10	0	ambaibo	ambaibo	Cecropia polystachya	.	280	21.83
48	301	4	6	204	3		13.3	139	9	5	.	30	0	0	70	ambaibo	ambaibo	Cecropia polystachya	.	280	22.69
3	301	4	7	16		Dead	9.4	69	9		.					.	balsa	Ochroma pyramidale	Bombacaceae	140	5.67
2	301	4	7	16			6	28	7	4	.	20	60	10	10	.	balsa	Ochroma pyramidale	Bombacaceae	140	1.8
1	301	4	7	16			5.3	22	5.2	5	.	10	60	20	10	.	balsa	Ochroma pyramidale	Bombacaceae	140	1.04
36	301	4	9	200			6.3	31	8.5	4	.	0	70	30	0	.	Xanthoxylon sp.	Xanthoxylon sp.	Rutaceae	446	7.66
25	301	4	10	197	4		6.8	36	7	4	.	0	60	10	30	.	Vela Blanca	Miconia sp.	Melastomataceae	587	9.67
27	301	4	10	197	4		7	38	10	4	.	0	60	20	20	.	Vela Blanca	Miconia sp.	Melastomataceae	587	14.64
22	301	4	10	197	4		3	7	9.5	5	1	0	70	10	20	.	Vela Blanca	Miconia sp.	Melastomataceae	587	2.55
23	301	4	10	197	4		6.2	30	6.5	5	.	10	60	20	10	.	Vela Blanca	Miconia sp.	Melastomataceae	587	7.47
24	301	4	10	197	4		6.3	31	8	5	2	10	80	0	10	.	Vela Blanca	Miconia sp.	Melastomataceae	587	9.49
26	301	4	10	197	4		6.3	31	9	5	.	0	60	20	20	.	Vela Blanca	Miconia sp.	Melastomataceae	587	10.67
28	301	4	10	197	4		8	50	10	5	.	0	80	20	0	.	Vela Blanca	Miconia sp.	Melastomataceae	587	19.12
29	301	4	10	197	4		10.2	82	9	5	2	0	70	10	20	.	Vela Blanca	Miconia sp.	Melastomataceae	587	27.98
30	301	4	10	197	4		9.7	74	10	5	.	0	60	20	20	.	Vela Blanca	Miconia sp.	Melastomataceae	587	28.11
31	301	4	10	197	4		10.1	80	10	5	.	0	60	20	20	.	Vela Blanca	Miconia sp.	Melastomataceae	587	30.48
32	301	4	10	197	4		10.8	92	13	5	.	0	60	20	20	.	Vela Blanca	Miconia sp.	Melastomataceae	587	45.31
33	301	4	10	197	4		11.5	104	13	5	.	0	80	20	0	.	Vela Blanca	Miconia sp.	Melastomataceae	587	51.37
34	301	4	10	197	4		12	113	12	5	.	0	80	10	10	.	Vela Blanca	Miconia sp.	Melastomataceae	587	51.63
35	301	4	10	197	4		14	154	12	5	2	0	70	20	10	.	Vela Blanca	Miconia sp.	Melastomataceae	587	70.27
49	301	4	14	205	5	Dead	8	50	7.5		.					ambaibo	ambaibo	Cecropia scyadophylla	.	280	6.84
50	301	4	14	205	5		17.2	232	10	5	.	0	80	20	0	ambaibo	ambaibo	Cecropia scyadophylla	.	280	42.16
17	301	4	14	163	7		13.1	135	9	4	.	0	70	20	10	peine de mono	peine de macaco	Apeiba tibourbou	Bombacaceae	292	22.96
16	301	4	14	163	7		9.9	77	8	5	.	0	90	0	10	peine de mono	peine de macaco	Apeiba tibourbou	Bombacaceae	292	11.65
18	301	4	14	163	7		15	177	8.5	5	.	0	100	0	0	peine de mono	peine de macaco	Apeiba tibourbou	Bombacaceae	292	28.43
15	301	4	14	163	7		5.9	27	5	5	.	0	70	10	20	peine de mono	peine de macaco	Apeiba tibourbou	.	518	4.59
9	301	4	18	128	6		5.5	24	6	3	.	0	100	0	0	chepereque	marupa	Jacaranda cuspidifolia	.	518	4.79
10	301	4	18	128	6		5.3	22	6.5	4	1	0	20	0	80	chepereque	marupa	Jacaranda cuspidifolia	.	518	4.81
11	301	4	18	128	6		6.8	36	6	4	.	30	70	0	0	chepereque	marupa	Jacaranda cuspidifolia	.	518	7.32
12	301	4	18	128	6		8.5	57	8.5	5	1	0	50	20	30	chepereque	marupa	Jacaranda cuspidifolia	.	518	16.19
6	301	4	18	112			8.7	59	7	3	4	0	100	0	0	.	lacre	Vismia sp.	.	700	18.88
13	301	4	25	131			6.5	33	5	3	3	0	100	0	0	mata mata	Mata mata	Schweilera sp.	.	615	6.61
14	301	4	25	131			9	64	6	4	2	10	80	10	0	mata mata	Mata mata	Schweilera sp.	.	615	15.21
19	301	4	25.5	188			8.2	53	6	4	2	0	90	10	0	sucuba	sucuba	Himanthantus sp.	Apocynaceae	650	13.35
20	301	4	25.5	188			9.4	69	8	4	.	0	80	20	0	sucuba	sucuba	Himanthantus sp.	Apocynaceae	650	23.39
5	301	4	32	96	10		8.2	53	8	2	4	0	100	0	0	pacai	inga	Inga sp.	.	603	16.51
4	301	4	38	65			5.3	22	5.5	4	3	0	60	0	40	almendrillo amarillo	cumarurana	Apuleia leiocarpa	.	900	7.08
216	107	5	5	9999		Dead	5.7	26	3		.					.	Muerto	.	.	402	1.99
217	107	5	5	9999		Dead	5.3	22	6		.					.	Muerto	.	.	402	3.45
218	107	5	5	9999		Dead	6	28	5		.					.	Muerto	.	.	402	3.68
219	107	5	5	9999		Dead	5.2	21	7		.					.	Muerto	.	.	402	3.87
220	107	5	5	9999		Dead	6	28	6		.					.	Muerto	.	.	402	4.42
221	107	5	5	9999		Dead	6.8	36	5		.					.	Muerto	.	.	402	4.73
222	107	5	5	9999		Dead	6.5	33	6		.					.	Muerto	.	.	402	5.19
223	107	5	5	9999		Dead	9.5	71	5		.					.	Muerto	.	.	402	9.23
224	107	5	5	9999		Dead	7.8	48	8		.					.	Muerto	.	.	402	9.96
225	107	5	5	9999		Dead	11.3	100	4		.					.	Muerto	.	.	402	10.45
226	107	5	5	9999		Dead	11.5	104	4		.					.	Muerto	.	.	402	10.82
227	107	5	5	9999		Dead	12	113	5		.					.	Muerto	.	.	402	14.73
228	107	5	5	9999		Dead	9.5	71	8		.					.	Muerto	.	.	402	14.77
229	107	5	5	9999		Dead	11	95	6		.					.	Muerto	.	.	402	14.86
230	107	5	5	9999		Dead	17	227	3		.					.	Muerto	.	.	402	17.74
231	107	5	5	9999		Dead	11.9	111	7.5		.					.	Muerto	.	.	402	21.73
232	107	5	5	9999		Dead	11.6	106	12.5		.					.	Muerto	.	.	402	34.42
233	107	5	5	9999		Dead	18.7	275	10		.					.	Muerto	.	.	402	71.55
170	107	5	5	203			5.7	26	8	1	1	0	20	20	60	ambaibo	ambaibo	Cecropia membranaceae	.	280	3.7
171	107	5	5	203			8.5	57	4	2	4	0	50	0	50	ambaibo	ambaibo	Cecropia membranaceae	.	280	4.12
172	107	5	5	203			6.6	34	9	3	1	0	50	20	30	ambaibo	ambaibo	Cecropia membranaceae	.	280	5.59
173	107	5	5	203			7.3	42	8	3	1	0	50	20	30	ambaibo	ambaibo	Cecropia membranaceae	.	280	6.08
176	107	5	5	203			8.8	61	8.5	3	1	30	20	20	30	ambaibo	ambaibo	Cecropia membranaceae	.	280	9.38
177	107	5	5	203			9.8	75	9	4	1	0	50	0	50	ambaibo	ambaibo	Cecropia membranaceae	.	280	12.32
178	107	5	5	203			10.5	87	11	4	1	10	60	20	10	ambaibo	ambaibo	Cecropia membranaceae	.	280	17.28
180	107	5	5	203			12.7	127	10.5	4	1	20	60	20	0	ambaibo	ambaibo	Cecropia membranaceae	.	280	24.14
174	107	5	5	203			8.1	52	8	5	1	20	40	10	30	ambaibo	ambaibo	Cecropia membranaceae	.	280	7.48
175	107	5	5	203			8.8	61	7	5	1	0	60	40	0	ambaibo	ambaibo	Cecropia membranaceae	.	280	7.73
179	107	5	5	203			11.3	100	11	5	1	30	30	20	20	ambaibo	ambaibo	Cecropia membranaceae	.	280	20.02
149	107	5	5	168			7.2	41	2.5	1	1	0	50	50	0	platano	platano	Musa paradisiaca	.	402	2.65
181	107	5	6	204	3		5.4	23	5.5	1	1	0	20	0	80	ambaibo	ambaibo	Cecropia polystachya	.	280	2.29
183	107	5	6	204	3		6.5	33	9	1	1	0	0	0	100	ambaibo	ambaibo	Cecropia polystachya	.	280	5.42
191	107	5	6	204	3		10.6	88	9	2	1	20	50	10	20	ambaibo	ambaibo	Cecropia polystachya	.	280	14.41
185	107	5	6	204	3		7.8	48	8	3	1	10	60	10	20	ambaibo	ambaibo	Cecropia polystachya	.	280	6.94
187	107	5	6	204	3		8.5	57	8	3	1	20	50	10	20	ambaibo	ambaibo	Cecropia polystachya	.	280	8.24
182	107	5	6	204	3		6.2	30	9	4	1	0	30	30	40	ambaibo	ambaibo	Cecropia polystachya	.	280	4.93
188	107	5	6	204	3		9.5	71	8	4	1	0	50	20	30	ambaibo	ambaibo	Cecropia polystachya	.	280	10.29
189	107	5	6	204	3		8.5	57	11	4	1	0	60	20	20	ambaibo	ambaibo	Cecropia polystachya	.	280	11.33
193	107	5	6	204	3		10.7	90	10	4	1	0	40	20	40	ambaibo	ambaibo	Cecropia polystachya	.	280	16.32
195	107	5	6	204	3		10.6	88	12	4	1	0	50	20	30	ambaibo	ambaibo	Cecropia polystachya	.	280	19.22
199	107	5	6	204	3		15	177	11.5	4	1	0	60	20	20	ambaibo	ambaibo	Cecropia polystachya	.	280	36.88
205	107	5	6	204	3		17	227	11	4	1	0	30	30	40	ambaibo	ambaibo	Cecropia polystachya	.	280	45.31
184	107	5	6	204	3		8	50	7.5	5	1	0	30	30	40	ambaibo	ambaibo	Cecropia polystachya	.	280	6.84
186	107	5	6	204	3		7.8	48	9	5	1	0	60	0	40	ambaibo	ambaibo	Cecropia polystachya	.	280	7.8
190	107	5	6	204	3		10	79	9	5	1	20	60	10	10	ambaibo	ambaibo	Cecropia polystachya	.	280	12.83
192	107	5	6	204	3		9.6	72	11	5	1	20	30	20	30	ambaibo	ambaibo	Cecropia polystachya	.	280	14.45
194	107	5	6	204	3		10.8	92	10	5	3	0	60	20	20	ambaibo	ambaibo	Cecropia polystachya	.	280	16.62
196	107	5	6	204	3		12.3	119	12.5	5	1	0	70	20	10	ambaibo	ambaibo	Cecropia polystachya	.	280	26.95
197	107	5	6	204	3		13.2	137	12	5	1	0	70	20	10	ambaibo	ambaibo	Cecropia polystachya	.	280	29.8
198	107	5	6	204	3		13.8	150	12	5	1	0	70	20	30	ambaibo	ambaibo	Cecropia polystachya	.	280	32.57
200	107	5	6	204	3		14.8	172	12.511	5	1	20	60	20	0	ambaibo	ambaibo	Cecropia polystachya	.	280	39.06
201	107	5	6	204	3		15.5	189	12	5	1	0	60	20	20	ambaibo	ambaibo	Cecropia polystachya	.	280	41.09
202	107	5	6	204	3		15.5	189	12	5	1	0	30	30	40	ambaibo	ambaibo	Cecropia polystachya	.	280	41.09
203	107	5	6	204	3		15.3	184	13	5	1	10	30	30	30	ambaibo	ambaibo	Cecropia polystachya	.	280	43.37
204	107	5	6	204	3		15.5	189	13	5	1	0	70	20	10	ambaibo	ambaibo	Cecropia polystachya	.	280	44.51
206	107	5	6	204	3		16	201	13	5	1	20	60	20	0	ambaibo	ambaibo	Cecropia polystachya	.	280	47.43
207	107	5	6	204	3		15.5	189	14	5	1	0	40	40	20	ambaibo	ambaibo	Cecropia polystachya	.	280	47.94
208	107	5	6	204	3		16	201	13.5	5	1	0	60	30	10	ambaibo	ambaibo	Cecropia polystachya	.	280	49.25
127	107	5	7	75			5	20	4	2	1	0	100	0	0	picana	freijoiji	Cordia alliodora	.	520	2.65
128	107	5	7	75			5.9	27	4	2	4	0	30	0	70	picana	freijoiji	Cordia alliodora	.	520	3.69
129	107	5	7	75			8	50	4	2	4	0	30	0	70	picana	freijoiji	Cordia alliodora	.	520	6.78
130	107	5	7	75			6.2	30	8	2	3	30	40	0	30	picana	freijoiji	Cordia alliodora	.	520	8.14
131	107	5	7	75			6.9	37	7	2	4	20	40	20	20	picana	freijoiji	Cordia alliodora	.	520	8.82
154	107	5	10	197	4		6.7	35	8	1	1	0	60	20	20	.	Vela Blanca	Miconia sp.	Melastomataceae	587	10.73
155	107	5	10	197	4		7.3	42	7	1	4	0	0	0	100	.	Vela Blanca	Miconia sp.	Melastomataceae	587	11.15
157	107	5	10	197	4		6.8	36	9	2	1	0	30	0	70	.	Vela Blanca	Miconia sp.	Melastomataceae	587	12.43
156	107	5	10	197	4		7	38	8	3	1	0	70	10	20	.	Vela Blanca	Miconia sp.	Melastomataceae	587	11.71
161	107	5	10	197	4		12.5	123	10.5	3	1	0	60	20	20	.	Vela Blanca	Miconia sp.	Melastomataceae	587	49.02
158	107	5	10	197	4		10	79	10	4	1	0	30	0	70	.	Vela Blanca	Miconia sp.	Melastomataceae	587	29.88
162	107	5	10	197	4		12.3	119	11	4	1	0	70	10	20	.	Vela Blanca	Miconia sp.	Melastomataceae	587	49.72
159	107	5	10	197	4		10.9	93	11	5	1	0	60	10	30	.	Vela Blanca	Miconia sp.	Melastomataceae	587	39.05
160	107	5	10	197	4		9.4	69	15	5	1	0	80	20	0	.	Vela Blanca	Miconia sp.	Melastomataceae	587	39.6
163	107	5	10	197	4		12	113	12	5	1	0	80	20	0	.	Vela Blanca	Miconia sp.	Melastomataceae	587	51.63
164	107	5	10	197	4		12	113	13	5	1	0	50	30	20	.	Vela Blanca	Miconia sp.	Melastomataceae	587	55.93
165	107	5	10	197	4		14.3	161	10	5	1	0	70	20	10	.	Vela Blanca	Miconia sp.	Melastomataceae	587	61.1
166	107	5	10	197	4		13.5	143	12	5	1	0	60	20	20	.	Vela Blanca	Miconia sp.	Melastomataceae	587	65.34
167	107	5	10	197	4		16.2	206	14	5	1	0	70	20	10	.	Vela Blanca	Miconia sp.	Melastomataceae	587	109.78
168	107	5	10	197	4		16.8	222	14	5	1	0	60	30	10	.	Vela Blanca	Miconia sp.	Melastomataceae	587	118.06
169	107	5	10	197	4		19.8	308	13	5	1	0	60	10	30	.	Vela Blanca	Miconia sp.	Melastomataceae	587	152.28
210	107	5	14	205	5	Dead	5.4	23	7		.					ambaibo	ambaibo	cecropia sp.	.	280	2.91
211	107	5	14	205	5		5.5	24	8	3	1	30	10	0	60	ambaibo	ambaibo	Cecropia scyadophylla	.	280	3.45
213	107	5	14	205	5		7.7	47	7	3	1	20	30	0	50	ambaibo	ambaibo	Cecropia scyadophylla	.	280	5.92
212	107	5	14	205	5		7.4	43	7	4	1	0	50	30	20	ambaibo	ambaibo	Cecropia scyadophylla	.	280	5.46
214	107	5	14	205	5		8	50	7	5	1	0	100	0	0	ambaibo	ambaibo	Cecropia scyadophylla	.	280	6.38
215	107	5	14	205	5		17.7	246	14	5	1	0	50	20	30	ambaibo	ambaibo	Cecropia scyadophylla	.	280	62.51
209	107	5	14	205	5		5.2	21	7	1	1	0	0	0	100	ambaibo	ambaibo	cecropia sp.	.	280	2.7
145	107	5	14	163	7		6.6	34	5	1	1	0	60	20	20	peine de mono	peine de macaco	Apeiba tibourbou	Bombacaceae	292	3.24
146	107	5	14	163	7		8.7	59	6.5	2	1	0	70	10	20	peine de mono	peine de macaco	Apeiba tibourbou	Bombacaceae	292	7.31
147	107	5	14	163	7		12.5	123	6.5	2	2	0	60	20	20	peine de mono	peine de macaco	Apeiba tibourbou	Bombacaceae	292	15.1
148	107	5	14	163	7		13.3	139	7.5	2	2	0	50	20	30	peine de mono	peine de macaco	Apeiba tibourbou	Bombacaceae	292	19.72
139	107	5	18	128	6		8.7	59	6.5	5	1	0	80	0	20	chepereque	marupa	Jacaranda cuspidifolia	.	518	12.97
140	107	5	18	128	6		10.3	83	9.5	5	1	0	90	0	10	chepereque	marupa	Jacaranda cuspidifolia	.	518	26.57
141	107	5	18	128	6		20	314	16	5	1	0	100	0	0	chepereque	marupa	Jacaranda cuspidifolia	.	518	168.74
136	107	5	18	112			12.4	121	9.5	5	1	0	80	10	10	.	lacre	Vismia sp.	.	700	52.05
124	107	5	21	15			6.2	30	6	1	1	0	50	20	30	Favera	Bajau	.	Caesalpinaceae	379	4.45
125	107	5	21	47			5.4	23	6	2	2	0	60	20	20	.	chaquillo	Physocalymma scaberrimum	Lythraceae	402	3.58
142	107	5	25	131			5.6	25	5.5	1	3	0	90	0	10	mata mata	Mata mata	Schweilera sp.	.	615	5.4
144	107	5	25	131			6	28	7	1	5	0	40	40	20	mata mata	Mata mata	Schweilera sp.	.	615	7.89
143	107	5	25	131			5.9	27	7	2	4	0	100	0	0	mata mata	Mata mata	Schweilera sp.	.	615	7.63
150	107	5	28.5	180			9.5	71	6.5	3	1	0	60	0	40	mapajo	samauma	.	Bombacaceae	350	10.45
132	107	5	32	96	10		5.1	20	5	1	1	20	60	0	20	pacai	inga	Inga sp.	.	603	3.99
133	107	5	32	96	10		18.1	257	9	3	3	0	70	0	30	pacai	inga	Inga sp.	.	603	90.5
134	107	5	32	96	10		18.2	260	10	4	1	0	100	0	0	pacai	inga	Inga sp.	.	603	101.67
135	107	5	32	96	10		17	227	13	4	2	0	60	20	20	pacai	inga	Inga sp.	.	603	115.31
151	107	5	33	195	8		13.3	139	8	4	3	0	80	0	20	.	urucuseco	.	.	513	36.95
152	107	5	33	195	8		13.7	147	9	4	3	0	80	0	20	.	urucuseco	.	.	513	44.11
153	107	5	33	195	8		17.5	241	10	4	3	0	90	0	10	.	urucuseco	.	.	513	79.97
138	107	5	33	121	13		5.3	22	6	3	4	0	100	0	0	laurel	loro preto	Endlicheria krukovii	Lauraceae	588	5.04
137	107	5	40.5	118			6	28	6.5	2	4	0	100	0	0	limoncillo	limonxhinho	Xanthoxylon sp.	.	450	5.36
126	107	5	43	74			9.2	66	7	3	3	0	90	0	10	frejol seco	fejao seco	.	.	402	12.12
355	103	7	5	9999		Dead	6	28	3.3		.					.	Muerto	.	.	497	3.01
356	103	7	5	9999		Dead	5	20	5		.					.	Muerto	.	.	497	3.16
357	103	7	5	9999		Dead	5	20	5		.					.	Muerto	.	.	497	3.16
358	103	7	5	9999		Dead	7.5	44	8.5		.					.	Muerto	.	.	497	12.1
359	103	7	5	9999		Dead	12.2	117	7		.					.	Muerto	.	.	497	26.36
360	103	7	5	9999		Dead	10	79	13		.					.	Muerto	.	.	497	32.89
361	103	7	5	9999		Dead	19.8	308	4.5		.					.	Muerto	.	.	497	44.63
362	103	7	5	9999		Dead	16.3	209	14		.					.	Muerto	.	.	497	94.1
363	103	7	5	9999		Dead	18.4	266	11		.					.	Muerto	.	.	497	94.21
364	103	7	5	9999		Dead	21.4	360	15		.					.	Muerto	.	.	497	173.78
341	103	7	5	203			17.5	241	9	5	1	0	60	20	20	ambaibo	ambaibo	Cecropia membranaceae	.	280	39.28
342	103	7	6	204	3		15	177	15	3	1	0	70	20	10	ambaibo	ambaibo	Cecropia polystachya	.	280	48.1
239	103	7	7	16			18.4	266	17	3	3	0	0	30	70	.	balsa	Ochroma pyramidale	Bombacaceae	140	41.01
240	103	7	7	16			21.6	366	16	3	1	0	30	20	50	.	balsa	Ochroma pyramidale	Bombacaceae	140	53.2
242	103	7	7	16			29.7	693	20	4	1	0	30	20	50	.	balsa	Ochroma pyramidale	Bombacaceae	140	125.72
241	103	7	7	16			30.4	726	17	5	1	0	20	20	60	.	balsa	Ochroma pyramidale	Bombacaceae	140	111.95
298	103	7	7	184	1		12.3	119	13	3	1	0	60	0	40	serebo	serebo	Schyzolobium parahyba	.	360	36.04
299	103	7	7	184	1		17.5	241	18	5	1	0	60	0	40	serebo	serebo	Schyzolobium parahyba	.	360	101.01
300	103	7	7	184	1		19.3	293	16	5	1	0	70	0	30	serebo	serebo	schyzolobium parahyba	.	360	109.21
301	103	7	7	184	1		18.5	269	20	5	1	0	50	0	50	serebo	serebo	Schyzolobium parahyba	.	360	125.43
302	103	7	7	184	1		26.5	552	20	5	1	0	40	0	60	serebo	serebo	Schyzolobium parahyba	.	360	257.36
303	103	7	7	184	1		34.5	935	21	5	1	0	50	0	50	serebo	serebo	schyzolobium parahyba	.	360	458.01
236	103	7	7	4			34	908	19	4	1	0	100	0	0	.	angelin	.	.	497	555.63
243	103	7	7	24			6.9	37	10	1	1	0	50	20	30	.	breu	.	.	497	12.04
244	103	7	7	24			11.2	99	10	2	1	0	50	20	30	.	breu	.	.	497	31.73
245	103	7	7	24			15.3	184	18	3	1	0	50	20	30	.	breu	.	.	497	106.59
249	103	7	7	33			11.2	99	7	1	3	0	70	10	20	.	Cacao de macaco	.	.	497	22.21
250	103	7	7	46			10.5	87	14	2	1	30	70	0	0	cedro macho	cedro macho	.	.	497	39.05
269	103	7	7	97			22.7	405	18	2	1	0	100	0	0	.	ioiodo ioiodo	.	.	497	234.64
287	103	7	7	158			12.7	127	14	2	1	0	80	0	20	.	pau da agua	.	.	497	57.12
288	103	7	7	158			14.8	172	13	2	2	0	100	0	0	.	pau da agua	.	.	497	72.03
289	103	7	7	158			17.2	232	13	3	1	0	100	0	0	.	pau da agua	.	.	497	97.29
340	103	7	7	201			18.3	263	15	2	2	0	50	0	50	.	xhiado	.	.	497	127.08
254	103	7	7	75			7	38	8	1	1	0	60	10	30	picana	freijoiji	Cordia alliodora	.	520	10.38
255	103	7	7	75			8	50	7.5	1	1	0	50	0	50	picana	freijoiji	Cordia alliodora	.	520	12.7
256	103	7	7	75			9.4	69	9	2	1	0	70	10	20	picana	freijoiji	Cordia alliodora	.	520	21.05
259	103	7	7	75			10.2	82	12	2	3	0	60	0	40	picana	freijoiji	Cordia alliodora	.	520	33.04
257	103	7	7	75			9.2	66	13.5	3	3	20	40	10	30	picana	freijoiji	Cordia alliodora	.	520	30.24
258	103	7	7	75			10	79	12	3	1	0	80	0	20	picana	freijoiji	Cordia alliodora	.	520	31.76
304	103	7	7	191			5.2	21	6	1	1	0	50	0	50	urucu	urucu	.	Rubiaceae	564	4.66
305	103	7	7	191			6.8	36	6.5	1	1	0	60	20	20	urucu	urucu	.	Rubiaceae	564	8.63
306	103	7	7	191			7.1	40	6.5	1	1	0	50	0	50	urucu	urucu	.	Rubiaceae	564	9.41
307	103	7	7	191			6.4	32	8	1	1	0	70	0	30	urucu	urucu	.	Rubiaceae	564	9.41
309	103	7	7	191			7.5	44	7	1	1	20	30	0	50	urucu	urucu	.	Rubiaceae	564	11.3
311	103	7	7	191			9.8	75	6	1	1	0	70	0	30	urucu	urucu	.	Rubiaceae	564	16.54
312	103	7	7	191			7.8	48	10	1	1					urucu	urucu	.	Rubiaceae	564	17.47
313	103	7	7	191			8.5	57	9	1	.	0	80	0	20	urucu	urucu	.	Rubiaceae	564	18.67
314	103	7	7	191			9	64	8.5	1	1	20	50	10	20	urucu	urucu	.	Rubiaceae	564	19.77
316	103	7	7	191			8.5	57	11	1	1	30	70	0	0	urucu	urucu	.	Rubiaceae	564	22.82
317	103	7	7	191			9.9	77	9.5	1	1	0	80	0	20	urucu	urucu	.	Rubiaceae	564	26.73
318	103	7	7	191			9.5	71	11	1	1	0	60	20	20	urucu	urucu	.	Rubiaceae	564	28.5
319	103	7	7	191			10.1	80	10	1	2	0	60	10	30	urucu	urucu	.	Rubiaceae	564	29.28
321	103	7	7	191			10.4	85	11	1	4	0	80	0	20	urucu	urucu	.	Rubiaceae	564	34.16
322	103	7	7	191			10.5	87	11	1	1	0	80	0	20	urucu	urucu	.	Rubiaceae	564	34.82
308	103	7	7	191			8	50	6	2	1	0	80	0	20	urucu	urucu	.	Rubiaceae	564	11.02
310	103	7	7	191			7.8	48	8.5	2	1	0	70	0	30	urucu	urucu	.	Rubiaceae	564	14.85
315	103	7	7	191			9	64	9	2	1	0	80	0	20	urucu	urucu	.	Rubiaceae	564	20.93
320	103	7	7	191			10.4	85	10	2	1	20	70	0	10	urucu	urucu	.	Rubiaceae	564	31.05
323	103	7	7	191			12	113	9	2	1	0	70	0	30	urucu	urucu	.	Rubiaceae	564	37.21
324	103	7	7	191			11.3	100	11	2	3	0	60	20	20	urucu	urucu	.	Rubiaceae	564	40.32
325	103	7	7	191			11.3	100	11	2	1	0	60	0	40	urucu	urucu	.	Rubiaceae	564	40.32
326	103	7	7	191			12.5	123	10	2	2	40	40	0	20	urucu	urucu	.	Rubiaceae	564	44.86
329	103	7	7	191			12.8	129	14	2	1	0	70	10	20	urucu	urucu	.	Rubiaceae	564	65.85
330	103	7	7	191			15	177	14	2	1	0	90	0	10	urucu	urucu	.	Rubiaceae	564	90.43
327	103	7	7	191			12.7	127	13	3	3	0	70	10	20	urucu	urucu	.	Rubiaceae	564	60.19
328	103	7	7	191			12.8	129	13	3	1	20	70	0	10	urucu	urucu	.	Rubiaceae	564	61.14
261	103	7	10	78	2		13	133	11	2	2	0	80	10	10	.	gomelleira	Ficus insipida	.	482	45.61
331	103	7	10	197	4		8.7	59	12	1	1	0	70	20	10	.	Vela Blanca	Miconia sp.	Melastomataceae	587	27.14
332	103	7	10	197	4		8.2	53	15	2	1	0	50	20	30	.	Vela Blanca	Miconia sp.	Melastomataceae	587	30.14
333	103	7	10	197	4		9.8	75	12	2	1	0	70	20	10	.	Vela Blanca	Miconia sp.	Melastomataceae	587	34.43
336	103	7	10	197	4		21.5	363	21	3	1	0	60	20	20	.	Vela Blanca	Miconia sp.	Melastomataceae	587	290.04
334	103	7	10	197	4		15.5	189	21	4	1	0	80	10	10	.	Vela Blanca	Miconia sp.	Melastomataceae	587	150.74
337	103	7	10	197	4		21.223	354	23	4	1	0	80	20	0	.	Vela Blanca	Miconia sp.	Melastomataceae	587	309.53
335	103	7	10	197	4		21.2	353	21	5	1	0	70	20	10	.	Vela Blanca	Miconia sp.	Melastomataceae	587	282
338	103	7	10	197	4		22.8	408	22	5	1	0	80	20	0	.	Vela Blanca	Miconia sp.	Melastomataceae	587	341.7
339	103	7	10	197	4		22.6	401	23	5	1	0	70	30	0	.	Vela Blanca	Miconia sp.	Melastomataceae	587	350.99
343	103	7	14	205	5		9	64	13.5	1	1	0	90	0	10	ambaibo	ambaibo	Cecropia scyadophylla	.	280	15.58
344	103	7	14	205	5		11	95	12	1	1	0	60	20	20	ambaibo	ambaibo	Cecropia scyadophylla	.	280	20.69
346	103	7	14	205	5		15	177	15	3	1	0	80	10	10	ambaibo	ambaibo	Cecropia scyadophylla	.	280	48.1
347	103	7	14	205	5		18.5	269	17	4	1	0	70	10	20	ambaibo	ambaibo	Cecropia scyadophylla	.	280	82.92
348	103	7	14	205	5		20.1	317	15	4	1	0	70	10	20	ambaibo	ambaibo	Cecropia scyadophylla	.	280	86.37
349	103	7	14	205	5		19.5	299	18	4	1	0	90	0	10	ambaibo	ambaibo	Cecropia scyadophylla	.	280	97.55
350	103	7	14	205	5		20.3	324	18	4	1	0	80	10	10	ambaibo	ambaibo	Cecropia scyadophylla	.	280	105.72
351	103	7	14	205	5		28	616	20	4	1	0	90	0	10	ambaibo	ambaibo	Cecropia scyadophylla	.	280	223.47
352	103	7	14	205	5		28.9	656	19	4	1	0	90	10	0	ambaibo	ambaibo	Cecropia scyadophylla	.	280	226.16
353	103	7	14	205	5		29	661	20.5	4	1	0	100	0	0	ambaibo	ambaibo	Cecropia scyadophylla	.	280	245.71
354	103	7	14	205	5		31.5	779	19	4	1	0	80	20	0	ambaibo	ambaibo	Cecropia scyadophylla	.	280	268.69
345	103	7	14	205	5		15	177	14	2	1	0	0	0	100	ambaibo	ambaibo	cecropia sp.	.	280	44.89
290	103	7	14	163	7		11.2	99	8.5	1	1	0	60	10	30	peine de mono	peine de macaco	Apeiba tibourbou	Bombacaceae	292	15.85
291	103	7	14	163	7		14.5	165	11.5	2	1	0	40	10	50	peine de mono	peine de macaco	Apeiba tibourbou	Bombacaceae	292	35.94
278	103	7	18	128	6		5.8	26	5.5	1	1	20	60	0	20	chepereque	marupa	Jacaranda cuspidifolia	.	518	4.88
279	103	7	18	128	6		5.6	25	8	1	1	20	20	0	60	chepereque	marupa	Jacaranda cuspidifolia	.	518	6.61
280	103	7	18	128	6		5.8	26	7.5	1	1	30	30	0	40	chepereque	marupa	Jacaranda cuspidifolia	.	518	6.65
281	103	7	18	128	6		7.1	40	7	1	4	0	40	0	60	chepereque	marupa	Jacaranda cuspidifolia	.	518	9.3
282	103	7	18	128	6		9	64	14	2	1	30	40	0	30	chepereque	marupa	Jacaranda cuspidifolia	.	518	29.9
285	103	7	18	128	6		20	314	19	3	1	0	80	0	20	chepereque	marupa	Jacaranda cuspidifolia	.	518	200.38
283	103	7	18	128	6		18	254	20	4	1	20	60	0	20	chepereque	marupa	Jacaranda cuspidifolia	.	518	170.85
286	103	7	18	128	6		21.2	353	20	4	1	0	100	0	0	chepereque	marupa	Jacaranda cuspidifolia	.	518	237
284	103	7	18	128	6		19.9	311	18	5	1	0	90	0	10	chepereque	marupa	Jacaranda cuspidifolia	.	518	187.94
271	103	7	18	112			5.7	26	10	2	1	0	60	10	30	.	lacre	Vismia sp.	.	700	11.58
272	103	7	18	112			16.4	211	13.5	2	1	0	70	20	10	.	lacre	Vismia sp.	.	700	129.37
234	103	7	18	1			8	50	9	1	1	0	0	0	100	amarillo	amarelhao	Aspidosperma sp.	.	726	21.29
235	103	7	18	1			11	95	9	2	3	0	90	0	10	amarillo	amarelhao	Aspidosperma sp.	.	726	40.24
248	103	7	22	26			6	28	8	1	1	0	40	20	40	.	Breu maxhishi	.	.	497	7.29
295	103	7	28.5	180			12.6	125	13	1	1	0	80	0	20	mapajo	samauma	.	Bombacaceae	350	36.77
260	103	7	32	77			5	20	7	3	1	0	80	10	10	bi blanco	genipapa	.	.	497	4.43
273	103	7	32	119			5.8	26	4	2	1	30	40	10	20	.	loro abacaxi	Ocotea mynantha	.	520	3.56
263	103	7	32	96	10		5.4	23	8	1	1	30	30	0	40	pacai	inga	Inga sp.	.	603	7.16
264	103	7	32	96	10		6.5	33	6	1	3	30	40	0	30	pacai	inga	Inga sp.	.	603	7.78
268	103	7	32	96	10		14.3	161	15	1	4	0	80	0	20	pacai	inga	Inga sp.	.	603	94.15
266	103	7	32	96	10		11.7	108	15	2	1	0	80	10	10	pacai	inga	Inga sp.	.	603	63.02
265	103	7	32	96	10		11.7	108	15	3	1	0	70	0	30	pacai	inga	Inga sp.	.	603	63.02
267	103	7	32	96	10		12.8	129	15	4	1	0	70	10	20	pacai	inga	Inga sp.	.	603	75.43
274	103	7	33	121	13		5.4	23	7	1	.	0	60	0	40	laurel	loro preto	Endlicheria krukovii	Lauraceae	588	6.11
275	103	7	33	121	13		8.5	57	10	1	1	0	100	0	0	laurel	loro preto	Endlicheria krukovii	Lauraceae	588	21.62
276	103	7	33	121	13		12	113	16	3	1	0	50	0	50	laurel	loro preto	Endlicheria krukovii	Lauraceae	588	68.96
296	103	7	35	183			9.5	71	7	1	4	0	70	10	20	sangre de toro	Sangre de toro	Brosimum sp.	.	680	21.87
297	103	7	35	183			22.5	398	17	2	1	0	100	0	0	sangre de toro	Sangre de toro	Brosimum sp.	.	680	297.88
270	103	7	36	99			9	64	9.5	1	1	0	70	20	10	blanquillo	istralado	.	.	497	19.47
238	103	7	37	14			9.1	65	10	1	1	0	20	0	80	.	bainita	.	.	497	20.95
292	103	7	37	165	12		10.2	82	13	2	1	0	80	10	10	.	piraquina	Ephedranthus amazonicus	Annonaceae	619	42.61
293	103	7	37	165	12		12	113	14	2	1	0	90	10	0	.	piraquina	Ephedranthus amazonicus	Annonaceae	619	63.52
277	103	7	38	127			5.7	26	6.5	1	1	0	100	0	0	.	Maria preta	.	.	497	5.34
251	103	7	38	60			5.3	22	5	1	4	0	60	20	20	.	Cuari cuara	.	Rubiaceae	564	4.03
252	103	7	38	60			17.7	246	12	2	3	0	80	0	20	.	Cuari cuara	.	Rubiaceae	564	107.93
262	103	7	38	87			7	38	17	2	1	0	80	20	0	cedro macho	guito	Guarea sp.	.	646	27.39
237	103	7	40.5	8			12.7	127	11	2	1	0	90	10	0	achachairu	arasa	.	.	497	44.88
294	103	7	42	171			59.3	2762	25	5	1	0	100	0	0	ambaibo	ambaibo	Pourouma sp.	.	590	2640.09
246	103	7	42.5	25	18		14	154	14	1	1	0	90	0	10	.	breu branco	Rollinia calcarata	.	520	72.63
247	103	7	42.5	25	18		16.7	219	13	2	1	0	90	10	0	.	breu branco	Rollinia calcarata	.	520	95.96
253	103	7	43	74			6.1	29	9	2	1	0	90	10	0	frejol seco	fejao seco	.	.	497	8.47
508	402	10	5	9999		Dead	5	20	3.5		.					.	Muerto	.	.	522	2.32
509	402	10	5	9999		Dead	6.5	33	4		.					.	Muerto	.	.	522	4.49
510	402	10	5	9999		Dead	5.7	26	7		.					.	Muerto	.	.	522	6.04
511	402	10	5	9999		Dead	11	95	3.5		.					.	Muerto	.	.	522	11.25
512	402	10	5	9999		Dead	11	95	9		.					.	Muerto	.	.	522	28.93
513	402	10	5	9999		Dead	12.9	131	7		.					.	Muerto	.	.	522	30.95
514	402	10	5	9999		Dead	15	177	6		.					.	Muerto	.	.	522	35.87
515	402	10	5	9999		Dead	16.5	214	6		.					.	Muerto	.	.	522	43.4
516	402	10	5	9999		Dead	12	113	13		.					.	Muerto	.	.	522	49.74
517	402	10	5	9999		Dead	15.3	184	8		.					.	Muerto	.	.	522	49.76
492	402	10	6	204	3		6.6	34	8	1	1	0	80	10	10	ambaibo	ambaibo	Cecropia polystachya	.	280	4.97
493	402	10	6	204	3		6.7	35	8.5	1	1	0	100	0	0	ambaibo	ambaibo	Cecropia polystachya	.	280	5.44
494	402	10	6	204	3		11.3	100	11	3	1	0	30	30	40	ambaibo	ambaibo	Cecropia polystachya	.	280	20.02
496	402	10	6	204	3		14.1	156	15	3	1	0	80	20	0	ambaibo	ambaibo	Cecropia polystachya	.	280	42.5
495	402	10	6	204	3		12.5	123	11	4	1	0	80	10	10	ambaibo	ambaibo	Cecropia polystachya	.	280	24.5
499	402	10	6	204	3		15.6	191	13	4	1	0	50	30	20	ambaibo	ambaibo	Cecropia polystachya	.	280	45.09
500	402	10	6	204	3		16.2	206	16	4	1	0	70	20	10	ambaibo	ambaibo	Cecropia polystachya	.	280	59.84
497	402	10	6	204	3		15.8	196	12	5	2	0	70	20	10	ambaibo	ambaibo	Cecropia polystachya	.	280	42.69
498	402	10	6	204	3		16.2	206	12	5	1	0	70	0	30	ambaibo	ambaibo	Cecropia polystachya	.	280	44.88
501	402	10	6	204	3		30	707	16	5	2	0	80	20	0	ambaibo	ambaibo	Cecropia polystachya	.	280	205.23
367	402	10	7	75			8	50	8	2	2	0	80	10	10	picana	freijoiji	.	Annonaceae	520	13.55
369	402	10	7	75			15	177	9	3	1	0	80	0	20	picana	freijoiji	.	Annonaceae	520	53.6
368	402	10	7	75			10.5	87	9	3	2	0	100	0	0	picana	freijoiji	Cordia alliodora	.	520	26.26
372	402	10	10	78	2		6.7	35	8.5	1	1	0	100	0	0	.	gomelleira	Ficus insipida	.	482	9.36
370	402	10	10	78	2		6	28	6	2	2	0	80	10	10	.	gomelleira	Ficus insipida	.	482	5.3
371	402	10	10	78	2		7.7	47	4	2	3	50	20	0	30	.	gomelleira	Ficus insipida	.	482	5.82
373	402	10	10	78	2		14.3	161	16	4	1	0	100	0	0	.	gomelleira	Ficus insipida	.	482	80.27
374	402	10	10	78	2		16.5	214	16	4	1	0	100	0	0	.	gomelleira	Ficus insipida	.	482	106.87
375	402	10	10	78	2		26.8	564	13	4	1	0	90	10	0	.	gomelleira	Ficus insipida	.	482	229.08
366	402	10	10	23			16.5	214	10	4	3	0	40	30	30	.	bordau da vejo	.	.	522	72.34
457	402	10	10	197	4		10.7	90	9	1	1	0	0	0	100	.	Vela Blanca	Miconia sp.	Melastomataceae	587	30.79
442	402	10	10	197	4		5	20	6.5	2	2	0	50	40	10	.	Vela Blanca	Miconia sp.	Melastomataceae	587	4.86
443	402	10	10	197	4		5.3	22	6	2	3	0	40	20	40	.	Vela Blanca	Miconia sp.	Melastomataceae	587	5.04
444	402	10	10	197	4		5.5	24	6	2	2	0	40	40	20	.	Vela Blanca	Miconia sp.	Melastomataceae	587	5.42
445	402	10	10	197	4		5.3	22	7	2	1	0	50	20	30	.	Vela Blanca	Miconia sp.	Melastomataceae	587	5.87
446	402	10	10	197	4		5.3	22	7	2	3	0	50	0	50	.	Vela Blanca	Miconia sp.	Melastomataceae	587	5.87
447	402	10	10	197	4		5.5	24	8	2	1	0	50	0	50	.	Vela Blanca	Miconia sp.	Melastomataceae	587	7.23
450	402	10	10	197	4		7	38	8	2	2	0	50	30	20	.	Vela Blanca	Miconia sp.	Melastomataceae	587	11.71
451	402	10	10	197	4		8.2	53	10	2	1	0	60	20	20	.	Vela Blanca	Miconia sp.	Melastomataceae	587	20.09
452	402	10	10	197	4		8.6	58	10	2	2	0	60	20	20	.	Vela Blanca	Miconia sp.	Melastomataceae	587	22.1
454	402	10	10	197	4		8.5	57	11	2	1	0	50	30	20	.	Vela Blanca	Miconia sp.	Melastomataceae	587	23.75
448	402	10	10	197	4		6.4	32	6.5	3	1	0	40	40	20	.	Vela Blanca	Miconia sp.	Melastomataceae	587	7.95
449	402	10	10	197	4		6	28	8	3	1	0	100	0	0	.	Vela Blanca	Miconia sp.	Melastomataceae	587	8.6
453	402	10	10	197	4		8.5	57	11	3	2	0	50	40	10	.	Vela Blanca	Miconia sp.	Melastomataceae	587	23.75
455	402	10	10	197	4		9.1	65	11	3	1	0	80	0	20	.	Vela Blanca	Miconia sp.	Melastomataceae	587	27.22
456	402	10	10	197	4		11	95	8.5	3	2	0	60	10	30	.	Vela Blanca	Miconia sp.	Melastomataceae	587	30.73
458	402	10	10	197	4		10.5	87	11	3	2	0	70	10	20	.	Vela Blanca	Miconia sp.	Melastomataceae	587	36.23
459	402	10	10	197	4		10.2	82	12	3	1	0	80	0	20	.	Vela Blanca	Miconia sp.	Melastomataceae	587	37.3
463	402	10	10	197	4		11	95	13	3	1	0	60	20	20	.	Vela Blanca	Miconia sp.	Melastomataceae	587	47
466	402	10	10	197	4		11.8	109	13	3	1	0	50	40	10	.	Vela Blanca	Miconia sp.	Melastomataceae	587	54.08
461	402	10	10	197	4		11.4	102	11	4	1	0	80	10	10	.	Vela Blanca	Miconia sp.	Melastomataceae	587	42.71
464	402	10	10	197	4		12.8	129	10	4	1	0	10	0	90	.	Vela Blanca	Miconia sp.	Melastomataceae	587	48.95
465	402	10	10	197	4		11.3	100	14	4	1	0	80	20	0	.	Vela Blanca	Miconia sp.	Melastomataceae	587	53.41
468	402	10	10	197	4		12.1	115	13	4	1	0	70	20	10	.	Vela Blanca	Miconia sp.	Melastomataceae	587	56.87
470	402	10	10	197	4		13.4	141	12	4	2	0	80	20	0	.	Vela Blanca	Miconia sp.	Melastomataceae	587	64.38
472	402	10	10	197	4		14	154	12	4	1	0	70	20	10	.	Vela Blanca	Miconia sp.	Melastomataceae	587	70.27
473	402	10	10	197	4		13.1	135	14	4	1	0	70	20	10	.	Vela Blanca	Miconia sp.	Melastomataceae	587	71.78
474	402	10	10	197	4		13.1	135	14	4	1	0	70	20	10	.	Vela Blanca	Miconia sp.	Melastomataceae	587	71.78
475	402	10	10	197	4		13.8	150	13	4	1	0	80	20	0	.	Vela Blanca	Miconia sp.	Melastomataceae	587	73.97
476	402	10	10	197	4		14.2	158	14	4	1	0	90	10	0	.	Vela Blanca	Miconia sp.	Melastomataceae	587	84.35
477	402	10	10	197	4		15	177	13	4	1	0	70	20	10	.	Vela Blanca	Miconia sp.	Melastomataceae	587	87.39
479	402	10	10	197	4		14.5	165	15	4	1	0	70	20	10	.	Vela Blanca	Miconia sp.	Melastomataceae	587	94.23
480	402	10	10	197	4		16	201	13	4	1	0	60	30	10	.	Vela Blanca	Miconia sp.	Melastomataceae	587	99.43
483	402	10	10	197	4		16.3	209	15	4	1	0	60	20	20	.	Vela Blanca	Miconia sp.	Melastomataceae	587	119.08
484	402	10	10	197	4		15.8	196	16	4	1	0	50	40	10	.	Vela Blanca	Miconia sp.	Melastomataceae	587	119.34
486	402	10	10	197	4		16	201	17	4	1	0	70	30	0	.	Vela Blanca	Miconia sp.	Melastomataceae	587	130.03
489	402	10	10	197	4		23.8	445	16	4	1	0	70	20	10	.	Vela Blanca	Miconia sp.	Melastomataceae	587	270.79
440	402	10	10	197	4		2	3	15	5	1	0	70	20	10	.	Vela Blanca	Miconia sp.	Melastomataceae	587	1.79
460	402	10	10	197	4		11.7	108	9.5	5	1	0	70	10	20	.	Vela Blanca	Miconia sp.	Melastomataceae	587	38.86
462	402	10	10	197	4		10.9	93	13	5	1	0	70	10	20	.	Vela Blanca	Miconia sp.	Melastomataceae	587	46.15
467	402	10	10	197	4		12.4	121	12	5	1	0	50	20	30	.	Vela Blanca	Miconia sp.	Melastomataceae	587	55.13
471	402	10	10	197	4		12.5	123	14	5	1	0	70	30	0	.	Vela Blanca	Miconia sp.	Melastomataceae	587	65.36
478	402	10	10	197	4		15.5	189	13	5	1	0	60	30	10	.	Vela Blanca	Miconia sp.	Melastomataceae	587	93.32
481	402	10	10	197	4		16.8	222	13	5	1	30	20	20	30	.	Vela Blanca	Miconia sp.	Melastomataceae	587	109.63
482	402	10	10	197	4		16.5	214	14	5	1	0	70	10	20	.	Vela Blanca	Miconia sp.	Melastomataceae	587	113.88
485	402	10	10	197	4		16.3	209	16	5	1	0	80	20	0	.	Vela Blanca	Miconia sp.	Melastomataceae	587	127.01
487	402	10	10	197	4		17.7	246	15	5	1	0	60	20	20	.	Vela Blanca	Miconia sp.	Melastomataceae	587	140.41
488	402	10	10	197	4		18.4	266	17	5	1	0	50	40	10	.	Vela Blanca	Miconia sp.	Melastomataceae	587	171.97
490	402	10	10	197	4		24.1	456	17	5	1	0	80	20	0	.	Vela Blanca	Miconia sp.	Melastomataceae	587	295.01
491	402	10	10	197	4		23.9	449	19	5	1	0	50	40	10	.	Vela Blanca	Miconia sp.	Melastomataceae	587	324.27
441	402	10	10	197	4		5	20	4		.					.	Vela Blanca	Miconia sp.	Melastomataceae	587	2.99
469	402	10	10	197	4		13.3	139	11		.					.	Vela Blanca	Miconia sp.	Melastomataceae	587	58.14
436	402	10	10	159			5.1	20	6	3	2	10	60	0	30	.	pau da leite	Brosimum sp.	.	750	5.96
502	402	10	14	205	5		5.5	24	7	2	1	0	100	0	0	ambaibo	ambaibo	Cecropia scyadophylla	.	280	3.02
503	402	10	14	205	5		6.9	37	7	3	1	20	40	20	20	ambaibo	ambaibo	Cecropia scyadophylla	.	280	4.75
504	402	10	14	205	5		12.3	119	11	4	1	10	70	0	20	ambaibo	ambaibo	Cecropia scyadophylla	.	280	23.72
505	402	10	14	205	5		13	133	10	4	1	0	70	10	20	ambaibo	ambaibo	Cecropia scyadophylla	.	280	24.09
507	402	10	14	205	5		18.1	257	12	4	2	0	100	0	0	ambaibo	ambaibo	Cecropia scyadophylla	.	280	56.03
506	402	10	14	205	5		17	227	13	5	1	20	40	20	20	ambaibo	ambaibo	Cecropia scyadophylla	.	280	53.54
437	402	10	14	163	7		21.6	366	9	3	2	0	60	0	40	peine de mono	peine de macaco	Apeiba tibourbou	Bombacaceae	292	62.41
385	402	10	18	128	6	Dead	6.4	32	3		.					chepereque	marupa	Jacaranda cuspidifolia	.	518	3.24
383	402	10	18	128	6		5.5	24	3.5	1	4	0	80	0	20	chepereque	marupa	Jacaranda cuspidifolia	.	518	2.79
384	402	10	18	128	6		5.2	21	4	1	1	0	100	0	0	chepereque	marupa	Jacaranda cuspidifolia	.	518	2.85
387	402	10	18	128	6		5.1	20	5	1	4	0	100	0	0	chepereque	marupa	Jacaranda cuspidifolia	.	518	3.43
388	402	10	18	128	6		6.2	30	4	1	1	0	70	0	30	chepereque	marupa	Jacaranda cuspidifolia	.	518	4.05
393	402	10	18	128	6		5.4	23	7	1	1	0	100	0	0	chepereque	marupa	Jacaranda cuspidifolia	.	518	5.38
394	402	10	18	128	6		7	38	4.5	1	4	0	100	0	0	chepereque	marupa	Jacaranda cuspidifolia	.	518	5.81
398	402	10	18	128	6		6.8	36	6	1	3	0	100	0	0	chepereque	marupa	Jacaranda cuspidifolia	.	518	7.32
400	402	10	18	128	6		6.7	35	7	1	1	30	40	0	30	chepereque	marupa	Jacaranda cuspidifolia	.	518	8.29
403	402	10	18	128	6		9	64	6	1	2	0	100	0	0	chepereque	marupa	Jacaranda cuspidifolia	.	518	12.81
404	402	10	18	128	6		7.7	47	9	1	1	0	100	0	0	chepereque	marupa	Jacaranda cuspidifolia	.	518	14.07
409	402	10	18	128	6		9.4	69	10	1	1	0	20	0	80	chepereque	marupa	Jacaranda cuspidifolia	.	518	23.3
389	402	10	18	128	6		5.7	26	5	2	1	0	100	0	0	chepereque	marupa	Jacaranda cuspidifolia	.	518	4.28
391	402	10	18	128	6		5.8	26	6	2	3	0	60	10	30	chepereque	marupa	Jacaranda cuspidifolia	.	518	5.32
392	402	10	18	128	6		5.8	26	6	2	1	30	70	0	0	chepereque	marupa	Jacaranda cuspidifolia	.	518	5.32
395	402	10	18	128	6		5.7	26	7.5	2	1	30	70	0	0	chepereque	marupa	Jacaranda cuspidifolia	.	518	6.42
396	402	10	18	128	6		6.5	33	6	2	1	0	100	0	0	chepereque	marupa	Jacaranda cuspidifolia	.	518	6.68
397	402	10	18	128	6		6.5	33	6.5	2	3	0	100	0	0	chepereque	marupa	Jacaranda cuspidifolia	.	518	7.24
401	402	10	18	128	6		7.4	43	6	2	1	0	80	0	20	chepereque	marupa	Jacaranda cuspidifolia	.	518	8.66
402	402	10	18	128	6		7.9	49	7	2	1	0	50	0	50	chepereque	marupa	Jacaranda cuspidifolia	.	518	11.52
406	402	10	18	128	6		8.3	54	9	2	1	0	100	0	0	chepereque	marupa	Jacaranda cuspidifolia	.	518	16.35
413	402	10	18	128	6		11.4	102	12	2	1	30	40	0	30	chepereque	marupa	Jacaranda cuspidifolia	.	518	41.12
424	402	10	18	128	6		22.3	391	9	2	4	0	0	0	100	chepereque	marupa	Jacaranda cuspidifolia	.	518	118
386	402	10	18	128	6		5	20	5	3	2	0	80	0	20	chepereque	marupa	Jacaranda cuspidifolia	.	518	3.3
390	402	10	18	128	6		6	28	5	3	2	0	100	0	0	chepereque	marupa	Jacaranda cuspidifolia	.	518	4.75
399	402	10	18	128	6		6.9	37	6.5	3	1	0	100	0	0	chepereque	marupa	Jacaranda cuspidifolia	.	518	8.16
405	402	10	18	128	6		8.8	61	8	3	1	0	90	0	10	chepereque	marupa	Jacaranda cuspidifolia	.	518	16.33
408	402	10	18	128	6		9	64	9	3	1	0	100	0	0	chepereque	marupa	Jacaranda cuspidifolia	.	518	19.22
410	402	10	18	128	6		9.8	75	10	3	1	30	40	0	30	chepereque	marupa	Jacaranda cuspidifolia	.	518	25.32
411	402	10	18	128	6		10.9	93	10	3	2	0	80	0	20	chepereque	marupa	Jacaranda cuspidifolia	.	518	31.33
414	402	10	18	128	6		15.4	186	7	3	1	100	0	0	0	chepereque	marupa	Jacaranda cuspidifolia	.	518	43.77
407	402	10	18	128	6		8	50	10	4	3	0	0	0	100	chepereque	marupa	Jacaranda cuspidifolia	.	518	16.87
415	402	10	18	128	6		12.7	127	12	4	1	0	20	0	80	chepereque	marupa	Jacaranda cuspidifolia	.	518	51.03
418	402	10	18	128	6		13.5	143	13	4	1	0	80	0	20	chepereque	marupa	Jacaranda cuspidifolia	.	518	62.47
421	402	10	18	128	6		15.3	184	15	4	1	50	0	0	50	chepereque	marupa	Jacaranda cuspidifolia	.	518	92.58
422	402	10	18	128	6		16.5	214	14	4	1	0	50	0	50	chepereque	marupa	Jacaranda cuspidifolia	.	518	100.49
429	402	10	18	128	6		21.5	363	14	4	1	10	40	0	50	chepereque	marupa	Jacaranda cuspidifolia	.	518	170.63
412	402	10	18	128	6		11.3	100	11	5	3	0	100	0	0	chepereque	marupa	Jacaranda cuspidifolia	.	518	37.03
416	402	10	18	128	6		13.3	139	12	5	1	0	80	0	20	chepereque	marupa	Jacaranda cuspidifolia	.	518	55.97
417	402	10	18	128	6		12.1	115	15	5	1	0	50	0	50	chepereque	marupa	Jacaranda cuspidifolia	.	518	57.9
419	402	10	18	128	6		14.3	161	12	5	0	40	30	0	30	chepereque	marupa	Jacaranda cuspidifolia	.	518	64.7
420	402	10	18	128	6		15.3	184	15	5	1	0	50	0	50	chepereque	marupa	Jacaranda cuspidifolia	.	518	92.58
423	402	10	18	128	6		16.8	222	15	5	1	0	60	20	20	chepereque	marupa	Jacaranda cuspidifolia	.	518	111.62
425	402	10	18	128	6		18	254	14	5	1	0	30	0	70	chepereque	marupa	Jacaranda cuspidifolia	.	518	119.6
426	402	10	18	128	6		17.7	246	15	5	1	0	70	0	30	chepereque	marupa	Jacaranda cuspidifolia	.	518	123.9
427	402	10	18	128	6		18.7	275	15	5	1	0	80	0	20	chepereque	marupa	Jacaranda cuspidifolia	.	518	138.3
428	402	10	18	128	6		20.5	330	15	5	1	0	50	10	40	chepereque	marupa	Jacaranda cuspidifolia	.	518	166.21
430	402	10	18	128	6		20	314	17	5	1	0	70	0	30	chepereque	marupa	Jacaranda cuspidifolia	.	518	179.29
431	402	10	18	128	6		19.5	299	18	5	1	0	70	20	10	chepereque	marupa	Jacaranda cuspidifolia	.	518	180.46
432	402	10	18	128	6		20.7	337	17	5	1	0	70	0	30	chepereque	marupa	Jacaranda cuspidifolia	.	518	192.06
365	402	10	18	10			8.5	57	7	3	4	0	100	0	0	chirimoya	ata brava	Annona sp.	Annonaceae	605	15.57
381	402	10	18	112			12.5	123	9	3	2	0	50	50	0	.	lacre	Vismia sp.	.	700	50.1
438	402	10	22.5	166			9.5	71	6	2	3	0	60	10	30	piraquina negra	Piraquina negra	.	.	522	14.39
433	402	10	26	134			5.5	24	4.5	2	4	0	80	0	20	matico bravo	Matico bravo	Siparuna sp.	Piperaceae	522	3.62
434	402	10	26	134			8.3	54	5	2	4	0	80	0	20	matico bravo	Matico bravo	Siparuna sp.	Piperaceae	522	9.15
435	402	10	26	134			13.8	150	10	3	3	0	80	0	20	matico bravo	Matico bravo	Siparuna sp.	Piperaceae	522	50.6
377	402	10	32	96	10		5.5	24	5.5	1	3	0	100	0	0	pacai	inga	Inga sp.	.	603	5.11
378	402	10	32	96	10		7	38	7	1	4	0	70	20	10	pacai	inga	Inga sp.	.	603	10.53
380	402	10	32	96	10		20	314	10	2	4	0	80	20	0	pacai	inga	Inga sp.	.	603	122.77
379	402	10	32	96	10		10.5	87	10	3	1	0	100	0	0	pacai	inga	Inga sp.	.	603	33.84
439	402	10	33	195	8		18.9	281	11	3	2	0	100	0	0	.	urucuseco	.	.	513	102.6
382	402	10	33	121	13		11.1	97	4	1	4	0	100	0	0	laurel	loro preto	Endlicheria krukovii	Lauraceae	588	14.75
376	402	10	37.5	94			6	28	4	1	4	30	30	0	40	verdolago	imbirindiba	Buchenavia sp.	.	712	5.22
584	401	14	5	9999		Dead	5	20	3.5		.					.	Muerto		.	459	2.04
585	401	14	5	9999		Dead	16	201	3		.					.	Muerto		.	459	17.94
586	401	14	5	9999		Dead	10.5	87	7		.					.	Muerto		.	459	18.03
587	401	14	5	9999		Dead	16	201	3.5		.					.	Muerto		.	459	20.93
588	401	14	5	9999		Dead	13.2	137	11		.					.	Muerto		.	459	44.78
589	401	14	5	9999		Dead	17	227	10		.					.	Muerto		.	459	67.52
590	401	14	5	9999		Dead	26	531	5		.					.	Muerto		.	459	78.97
591	401	14	5	9999		Dead	25.5	511	6		.					.	Muerto		.	459	91.15
592	401	14	5	9999		Dead	28	616	15		.					.	Muerto		.	459	274.75
593	401	14	5	9999		Dead	69	3739	10		.					.	Muerto		.	459	1112.32
577	401	14	6	204	3		25.5	511	20	5	1	0	40	40	20	ambaibo	ambaibo	Cecropia polystachya	.	280	185.35
519	401	14	7	16			22.7	405	19	4	3	0	50	0	50	.	balsa	Ochroma pyramidale	Bombacaceae	140	69.77
520	401	14	7	16			32	804	25	5	2	0	40	20	40	.	balsa	Ochroma pyramidale	Bombacaceae	140	182.43
564	401	14	7	184	1		28.3	629	28	5	1	0	70	0	30	serebo	serebo	Schizolobium amazonicum	.	360	410.91
576	401	14	9	200			5.3	22	6	2	2	10	50	0	40	.	Xanthoxylon sp.	Xanthoxylon sp.	Rutaceae	446	3.83
568	401	14	10	197	4		12.5	123	16	3	1	0	60	20	20	.	Vela Blanca	Miconia sp.	Melastomataceae	587	74.7
569	401	14	10	197	4		13.4	141	17	4	2	0	60	30	10	.	Vela Blanca	Miconia sp.	Melastomataceae	587	91.2
571	401	14	10	197	4		21.8	373	18	4	1	0	50	20	30	.	Vela Blanca	Miconia sp.	Melastomataceae	587	255.59
570	401	14	10	197	4		18	254	19	5	1	0	70	20	10	.	Vela Blanca	Miconia sp.	Melastomataceae	587	183.93
572	401	14	10	197	4		24.3	464	25	5	1	0	30	30	40	.	Vela Blanca	Miconia sp.	Melastomataceae	587	441.07
573	401	14	10	197	4		28.5	638	24	5	1	20	30	0	50	.	Vela Blanca	Miconia sp.	Melastomataceae	587	582.45
574	401	14	10	197	4		30.1	712	24	5	1	0	60	20	20	.	Vela Blanca	Miconia sp.	Melastomataceae	587	649.68
575	401	14	10	197	4		35	962	28	5	2	0	30	0	70	.	Vela Blanca	Miconia sp.	Melastomataceae	587	1024.83
580	401	14	14	205	5	Dead	28.4	633	18		.					ambaibo	ambaibo	Cecropia scyadophylla	.	280	206.91
578	401	14	14	205	5		12.3	119	14	3	1	0	80	20	0	ambaibo	ambaibo	Cecropia scyadophylla	.	280	30.19
579	401	14	14	205	5		22	380	18	4	1	0	100	0	0	ambaibo	ambaibo	Cecropia scyadophylla	.	280	124.16
582	401	14	14	205	5		33.5	881	24	4	1	0	100	0	0	ambaibo	ambaibo	Cecropia scyadophylla	.	280	383.86
581	401	14	14	205	5		29.8	697	20	5	1	0	70	10	20	ambaibo	ambaibo	Cecropia scyadophylla	.	280	253.13
583	401	14	14	205	5		35	962	23	5	1	0	70	10	20	ambaibo	ambaibo	Cecropia scyadophylla	.	280	401.55
555	401	14	14	163	7		18.3	263	15	2	3	0	60	20	20	peine de mono	peine de macaco	Apeiba tibourbou	Bombacaceae	292	74.66
557	401	14	14	163	7		29.9	702	15	2	1	0	50	10	40	peine de mono	peine de macaco	Apeiba tibourbou	Bombacaceae	292	199.31
552	401	14	14	163	7		5.9	27	3	3	4	100	0	0	0	peine de mono	peine de macaco	Apeiba tibourbou	Bombacaceae	292	1.55
554	401	14	14	163	7		17.7	246	12	3	3	0	0	0	100	peine de mono	peine de macaco	Apeiba tibourbou	Bombacaceae	292	55.88
556	401	14	14	163	7		29.5	683	15	3	4	0	80	20	0	peine de mono	peine de macaco	Apeiba tibourbou	Bombacaceae	292	194.02
558	401	14	14	163	7		29	661	18	3	2	0	40	20	40	peine de mono	peine de macaco	Apeiba tibourbou	Bombacaceae	292	224.99
553	401	14	14	163	7		14.9	174	7	4	2	0	70	20	10	peine de mono	peine de macaco	Apeiba tibourbou	Bombacaceae	292	23.1
559	401	14	14	163	7		29.3	674	19	4	3	0	40	40	20	peine de mono	peine de macaco	Apeiba tibourbou	Bombacaceae	292	242.43
560	401	14	14	163	7		31	755	18	4	1	0	50	0	50	peine de mono	peine de macaco	Apeiba tibourbou	Bombacaceae	292	257.1
561	401	14	14	163	7		35.5	990	15	4	3	0	30	40	30	peine de mono	peine de macaco	Apeiba tibourbou	Bombacaceae	292	280.96
529	401	14	14	55			22.3	391	7	3	4					.	Colubrina acreana	Colubrina acreana	.	459	81.33
532	401	14	14	67			6.7	35	5	1	3	0	80	10	10	.	Dracrioides sp.	Dracrioides sp.	.	459	5.24
521	401	14	14	29			6	28	7	1	1	0	90	10	0	.	brosimum rubenscens	brosimum rubenscens	.	615	7.89
522	401	14	14	29			6.2	30	7	1	3	0	100	0	0	.	brosimum rubenscens	brosimum rubenscens	.	615	8.42
551	401	14	14	153			6	28	7.5	2	1	0	70	10	20	palo diablo	Palo diablo	Triplaris americana	.	620	8.52
550	401	14	18	149			9.9	77	7	3	4	0	0	30	70	pica pica	Ortiga	Urticaria sp.	.	410	14.32
543	401	14	18	128	6		5.3	22	4	1	1	100	0	0	0	chepereque	marupa	Jacaranda cuspidifolia	.	518	2.96
544	401	14	18	128	6		12.3	119	10	1	1	30	70	0	0	chepereque	marupa	Jacaranda cuspidifolia	.	518	39.89
545	401	14	18	128	6		29.5	683	23	5	1	0	30	0	70	chepereque	marupa	Jacaranda cuspidifolia	.	518	527.74
531	401	14	18	59			6	28	8	3	2	0	40	10	50	.	Cordia sp.	Cordia sp.	Boraginaceae	520	7.62
518	401	14	21	15			6.9	37	9	1	1	0	70	20	10	Favera	Bajau	Enterolobium maxima	Caesalpinaceae	379	8.27
524	401	14	25	30			15.5	189	18	3	1	0	0	0	100	leche leche	Buja leitera	.	.	459	101.03
523	401	14	25	30			14	154	17	4	1	0	0	0	100	leche leche	Buja leitera	.	.	459	77.85
525	401	14	25	30			18	254	18	4	1	0	0	0	100	leche leche	Buja leitera	.	.	459	136.25
526	401	14	25	30			21	346	20	5	1	0	10	10	80	leche leche	Buja leitera	.	.	459	206.06
527	401	14	25	30			22	380	20	5	1	0	0	20	80	leche leche	Buja leitera	.	.	459	226.15
528	401	14	25	30			28.5	638	22	5	1	0	0	0	100	leche leche	Buja leitera	.	.	459	417.49
546	401	14	25	131			5.4	23	5	1	1	0	60	10	30	mata mata	Mata mata	Schweilera sp.	.	615	4.56
547	401	14	25	131			7.5	44	6.5	1	1	0	60	20	20	mata mata	Mata mata	Schweilera sp.	.	615	11.45
548	401	14	26	134			5.9	27	4	1	1	0	50	10	40	matico bravo	Matico bravo	Siparuna sp.	Piperaceae	459	3.25
549	401	14	26	134			7.3	42	6	3	3	0	60	20	20	matico bravo	Matico bravo	Siparuna sp.	Piperaceae	459	7.47
565	401	14	32	187			8	50	7	4	3	0	100	0	0	.	Siringarana	.	Euphorbiaceae	430	9.81
539	401	14	32	119			6	28	5	1	4	0	100	0	0	.	loro abacaxi	Ocotea mynantha	.	520	4.76
533	401	14	32	96	10		5	20	4	1	1	0	60	20	20	pacai	inga	Inga sp.	.	603	3.07
535	401	14	32	96	10		7.4	43	9	1	3	0	60	10	30	pacai	inga	Inga sp.	.	603	15.13
537	401	14	32	96	10		14	154	12	1	3	0	0	0	100	pacai	inga	Inga sp.	.	603	72.19
534	401	14	32	96	10		6.4	32	9	3	1	0	70	10	20	pacai	inga	Inga sp.	.	603	11.31
536	401	14	32	96	10		12	113	15	3	1	0	80	0	20	pacai	inga	Inga sp.	.	603	66.3
538	401	14	32	96	10		30.3	721	26	5	1	10	70	0	20	pacai	inga	Inga sp.	.	603	732.65
566	401	14	33	195	8		8.8	61	6	1	1	30	30	0	40	.	urucuseco	.	.	513	12.13
567	401	14	33	195	8		12.6	125	16	4	1	0	20	0	80	.	urucuseco	.	.	513	66.33
530	401	14	33	58			6.7	35	4.5	3	3	0	100	0	0	.	Cordia nodosa	Cordia nodosa	.	520	5.35
540	401	14	33	121	13		5.5	24	5.5	1	1	0	100	0	0	laurel	loro preto	Endlicheria krukovii	Lauraceae	588	4.98
541	401	14	33	121	13		6.5	33	9	1	2	0	80	10	10	laurel	loro preto	Endlicheria krukovii	Lauraceae	588	11.38
542	401	14	33	121	13		13	133	17	3	3	0	70	20	10	laurel	loro preto	Endlicheria krukovii	Lauraceae	588	85.99
562	401	14	37	165	12		9	64	12	2	1	0	70	10	20	.	piraquina	Ephedranthus amazonicus	Annonaceae	619	30.62
563	401	14	37	165	12		20.2	320	22	4	1	0	90	0	10	.	piraquina	Ephedranthus amazonicus	Annonaceae	619	282.84
702	112	18	5	9999		Dead	6.3	31	6		.					.	Muerto	.	.	465	5.64
703	112	18	5	9999		Dead	12.8	129	2.5		.					.	Muerto	.	.	465	9.69
704	112	18	5	9999		Dead	19.3	293	2.5		.					.	Muerto	.	.	465	22.04
705	112	18	5	9999		Dead	13.3	139	8		.					.	Muerto	.	.	465	33.49
706	112	18	5	9999		Dead	15.5	189	6		.					.	Muerto	.	.	465	34.12
707	112	18	5	9999		Dead	24.4	468	3		.					.	Muerto	.	.	465	42.27
708	112	18	5	9999		Dead	12.8	129	.		.					.	Muerto	.	.	465
709	112	18	5	9999		Dead	21	346	.		.					.	Muerto	.	.	465
680	112	18	6	204	3		13.2	137	15	2	2	0	70	0	30	ambaibo	ambaibo	Cecropia polystachya	.	280	37.25
678	112	18	6	204	3		12.5	123	13	3	1	30	20	0	50	ambaibo	ambaibo	Cecropia polystachya	.	280	28.95
684	112	18	6	204	3		19.5	299	16.5	3	1	20	30	20	30	ambaibo	ambaibo	Cecropia polystachya	.	280	89.42
681	112	18	6	204	3		16.5	214	19	4	1	30	40	10	20	ambaibo	ambaibo	Cecropia polystachya	.	280	73.72
683	112	18	6	204	3		18.9	281	16	4	1	0	70	10	20	ambaibo	ambaibo	Cecropia polystachya	.	280	81.46
686	112	18	6	204	3		20.2	320	20	4	1	0	20	0	80	ambaibo	ambaibo	Cecropia polystachya	.	280	116.31
687	112	18	6	204	3		28	616	21	4	3	0	70	20	10	ambaibo	ambaibo	Cecropia polystachya	.	280	234.64
679	112	18	6	204	3		12.8	129	14	5	1	30	30	10	30	ambaibo	ambaibo	Cecropia polystachya	.	280	32.69
682	112	18	6	204	3		18	254	16	5	1	0	60	0	40	ambaibo	ambaibo	Cecropia polystachya	.	280	73.88
685	112	18	6	204	3		20.5	330	16	5	1	0	80	10	10	ambaibo	ambaibo	Cecropia polystachya	.	280	95.83
598	112	18	7	16			23.5	434	16	2	1	0	30	0	70	.	balsa	Ochroma pyramidale	Bombacaceae	140	62.97
599	112	18	7	16			34.5	935	19	5	1	0	10	10	80	.	balsa	Ochroma pyramidale	Bombacaceae	140	161.15
612	112	18	7	75			5.9	27	6	3	1	0	90	0	10	picana	freijoiji	Cordia alliodora	.	520	5.53
672	112	18	10	197	4		7.3	42	9	1	3	0	50	20	30	.	Vela Blanca	Miconia sp.	Melastomataceae	587	14.33
674	112	18	10	197	4		17.2	232	16	2	1	0	80	10	10	.	Vela Blanca	Miconia sp.	Melastomataceae	587	141.43
673	112	18	10	197	4		12.4	121	16	3	1	10	60	20	10	.	Vela Blanca	Miconia sp.	Melastomataceae	587	73.51
675	112	18	10	197	4		31.3	769	20	5	1	0	80	10	10	.	Vela Blanca	Miconia sp.	Melastomataceae	587	585.43
676	112	18	10	197	4		31.9	799	27	5	1	0	70	10	20	.	Vela Blanca	Miconia sp.	Melastomataceae	587	820.92
689	112	18	14	205	5	Dead	15.2	181	9		.					ambaibo	ambaibo	Cecropia scyadophylla	.	280	29.64
693	112	18	14	205	5		19.5	299	15	2	1	0	70	10	20	ambaibo	ambaibo	Cecropia scyadophylla	.	280	81.29
690	112	18	14	205	5		12.9	131	18	3	1	20	60	10	10	ambaibo	ambaibo	Cecropia scyadophylla	.	280	42.69
688	112	18	14	205	5		11.3	100	14	4	1	0	80	0	20	ambaibo	ambaibo	Cecropia scyadophylla	.	280	25.48
691	112	18	14	205	5		14	154	18	4	1	0	70	20	10	ambaibo	ambaibo	Cecropia scyadophylla	.	280	50.28
696	112	18	14	205	5		22.5	398	18	4	1	0	80	20	0	ambaibo	ambaibo	Cecropia scyadophylla	.	280	129.87
698	112	18	14	205	5		24.4	468	20	4	1	0	90	10	0	ambaibo	ambaibo	Cecropia scyadophylla	.	280	169.7
692	112	18	14	205	5		17.7	246	17	5	1	0	60	20	20	ambaibo	ambaibo	Cecropia scyadophylla	.	280	75.91
694	112	18	14	205	5		18.3	263	20	5	1	0	100	0	0	ambaibo	ambaibo	Cecropia scyadophylla	.	280	95.46
695	112	18	14	205	5		20.5	330	19	5	1	0	80	10	10	ambaibo	ambaibo	Cecropia scyadophylla	.	280	113.8
697	112	18	14	205	5		24.1	456	17	5	1	0	80	10	10	ambaibo	ambaibo	Cecropia scyadophylla	.	280	140.72
699	112	18	14	205	5		30.6	735	19	5	3	0	80	20	0	ambaibo	ambaibo	Cecropia scyadophylla	.	280	253.56
700	112	18	14	205	5		32.5	830	20	5	1	10	70	10	10	ambaibo	ambaibo	Cecropia scyadophylla	.	280	301.07
701	112	18	14	205	5		35.1	968	20	5	1	10	70	10	10	ambaibo	ambaibo	Cecropia scyadophylla	.	280	351.17
659	112	18	14	163	7		8	50	6.5	1	2	0	80	0	20	peine de mono	peine de macaco	Apeiba tibourbou	Bombacaceae	292	6.18
660	112	18	14	163	7		8.5	57	8	1	4	0	10	0	90	peine de mono	peine de macaco	Apeiba tibourbou	Bombacaceae	292	8.59
661	112	18	14	163	7		11.7	108	6.5	2	1	0	60	10	30	peine de mono	peine de macaco	Apeiba tibourbou	Bombacaceae	292	13.22
662	112	18	14	163	7		10.5	87	10	2	2	0	40	20	40	peine de mono	peine de macaco	Apeiba tibourbou	Bombacaceae	292	16.39
663	112	18	14	163	7		17.2	232	15	3	1	0	20	30	50	peine de mono	peine de macaco	Apeiba tibourbou	Bombacaceae	292	65.96
664	112	18	14	163	7		24.6	475	15	5	1	0	30	40	30	peine de mono	peine de macaco	Apeiba tibourbou	Bombacaceae	292	134.92
642	112	18	18	128	6	Dead	12.7	127	5.5		.					chepereque	marupa	Jacaranda cuspidifolia	.	518	23.39
625	112	18	18	112		Dead	13.5	143	9		.					.	lacre	Vismia sp.	clusiaceae	700	58.44
657	112	18	18	149			5.2	21	2.5	1	1	10	0	0	90	pica pica	Ortiga	Urticaria sp.	.	410	1.41
677	112	18	18	202			30	707	14	3	1	0	0	0	100	.	yaracachia	Yacaratchia digitata	.	465	298.22
627	112	18	18	128	6		5.2	21	4.5	1	1	30	30	0	40	chepereque	marupa	Jacaranda cuspidifolia	.	518	3.21
635	112	18	18	128	6		9	64	8	1	4	0	0	0	100	chepereque	marupa	Jacaranda cuspidifolia	.	518	17.09
645	112	18	18	128	6		11.8	109	12	1	1	0	0	0	100	chepereque	marupa	Jacaranda cuspidifolia	.	518	44.05
628	112	18	18	128	6		6.2	30	4.5	2	1	10	90	0	0	chepereque	marupa	Jacaranda cuspidifolia	.	518	4.56
629	112	18	18	128	6		5.5	24	6	2	1	0	100	0	0	chepereque	marupa	Jacaranda cuspidifolia	.	518	4.79
631	112	18	18	128	6		6.7	35	7	2	2	50	50	0	0	chepereque	marupa	Jacaranda cuspidifolia	.	518	8.29
633	112	18	18	128	6		7.5	44	7	2	3	0	100	0	0	chepereque	marupa	Jacaranda cuspidifolia	.	518	10.38
643	112	18	18	128	6		9.1	65	12	2	4	0	0	0	100	chepereque	marupa	Jacaranda cuspidifolia	.	518	26.2
644	112	18	18	128	6		9.1	65	13	2	1	0	100	0	0	chepereque	marupa	Jacaranda cuspidifolia	.	518	28.38
647	112	18	18	128	6		12.8	129	14	2	4	0	100	0	0	chepereque	marupa	Jacaranda cuspidifolia	.	518	60.48
648	112	18	18	128	6		12.5	123	15	2	1	30	0	0	70	chepereque	marupa	Jacaranda cuspidifolia	.	518	61.8
649	112	18	18	128	6		17.7	246	18	2	3	0	100	0	0	chepereque	marupa	Jacaranda cuspidifolia	.	518	148.68
632	112	18	18	128	6		8.1	52	5	3	4	0	100	0	0	chepereque	marupa	Jacaranda cuspidifolia	.	518	8.65
634	112	18	18	128	6		9.1	65	7.5	3	1	0	100	0	0	chepereque	marupa	Jacaranda cuspidifolia	.	518	16.38
636	112	18	18	128	6		9.5	71	8.5	3	1	0	100	0	0	chepereque	marupa	Jacaranda cuspidifolia	.	518	20.23
638	112	18	18	128	6		9.8	75	8	3	1	0	100	0	0	chepereque	marupa	Jacaranda cuspidifolia	.	518	20.26
652	112	18	18	128	6		27	573	13	3	3	0	100	0	0	chepereque	marupa	Jacaranda cuspidifolia	.	518	249.87
639	112	18	18	128	6		8.8	61	10	4	1	0	100	0	0	chepereque	marupa	Jacaranda cuspidifolia	.	518	20.42
646	112	18	18	128	6		13.2	137	12	4	1	0	100	0	0	chepereque	marupa	Jacaranda cuspidifolia	.	518	55.13
630	112	18	18	128	6		6.2	30	5	5	1	0	100	0	0	chepereque	marupa	Jacaranda cuspidifolia	.	518	5.07
637	112	18	18	128	6		9.8	75	8	5	1	0	100	0	0	chepereque	marupa	Jacaranda cuspidifolia	.	518	20.26
640	112	18	18	128	6		9.7	74	9	5	1	0	100	0	0	chepereque	marupa	Jacaranda cuspidifolia	.	518	22.33
641	112	18	18	128	6		9.9	77	9	5	1	0	100	0	0	chepereque	marupa	Jacaranda cuspidifolia	.	518	23.26
650	112	18	18	128	6		19.1	287	17	5	1	0	100	0	0	chepereque	marupa	Jacaranda cuspidifolia	.	518	163.52
651	112	18	18	128	6		18	254	20	5	1	0	100	0	0	chepereque	marupa	Jacaranda cuspidifolia	.	518	170.85
653	112	18	18	128	6		26.4	547	19	5	1	0	100	0	0	chepereque	marupa	Jacaranda cuspidifolia	.	518	349.15
654	112	18	18	128	6		32.5	830	21	5	1	50	0	0	50	chepereque	marupa	Jacaranda cuspidifolia	.	518	584.84
602	112	18	18	59			5	20	3	3	3	0	100	0	0	.	Cordia sp.	Cordia sp.	.	520	1.99
603	112	18	18	59			5.3	22	3	3	3	0	100	0	0	.	Cordia sp.	Cordia sp.	.	520	2.23
597	112	18	18	10			11.4	102	9	3	4	0	100	0	0	chirimoya	ata brava	Annona sp.	Annonaceae	605	36.02
596	112	18	18	10			12.3	119	7.5	4	2	0	70	0	30	chirimoya	ata brava	Annona sp.	Annonaceae	605	34.94
594	112	18	18	1			5.7	26	7	1	1	0	0	20	80	amarillo	amarelhao	Aspidosperma sp.	.	726	8.4
595	112	18	18	1			7.5	44	6	3	3	20	50	10	20	amarillo	amarelhao	Aspidosperma sp.	.	726	12.47
600	112	18	21	18			7.7	47	5.5	2	1	0	90	0	10	.	baregon	.	.	465	7.72
610	112	18	21	72			12.4	121	12	1	1	0	70	10	20	frejol	fejao	.	.	465	43.67
611	112	18	21	72			67	3526	7	1	3	0	80	0	20	frejol	fejao	.	.	465	743.74
608	112	18	21	72			9.4	69	8	2	1	100	0	0	0	frejol	fejao	.	.	465	16.73
609	112	18	21	72			9.5	71	8	2	3	0	80	0	20	frejol	fejao	.	.	465	17.09
607	112	18	21	72			6.8	36	7	4	1	0	90	0	10	frejol	fejao	.	.	465	7.66
601	112	18	25	30			7.6	45	7	1	4	0	50	20	30	leche leche	Buja leitera	.	.	465	9.57
655	112	18	25	131			6.2	30	6	1	1	0	80	10	10	mata mata	Mata mata	Schweilera sp.	.	615	7.22
656	112	18	25	131			6.5	33	7	2	1	0	80	10	10	mata mata	Mata mata	Schweilera sp.	.	615	9.26
670	112	18	25.5	188			6.7	35	5	1	3	0	80	10	10	sucuba	sucuba	Hymatanthus sucuuba	Apocynaceae	650	7.43
669	112	18	30.5	179			11.5	104	8	2	4	0	50	10	40	.	sabuguera brava	.	.	465	25.04
668	112	18	30.5	179			5.7	26	7	3	3	0	50	0	50	.	sabuguera brava	.	.	465	5.38
671	112	18	32	189			5	20	6	1	1	0	80	0	20	miso	toari	Couratari macrospermum	.	480	3.66
615	112	18	32	96	10		5.4	23	9	1	1	0	60	40	0	pacai	inga	Inga sp.	.	603	8.05
613	112	18	32	96	10		5.9	27	4.5	2	2	20	60	0	20	pacai	inga	Inga sp.	.	603	4.81
614	112	18	32	96	10		5.5	24	6	2	4	10	80	0	10	pacai	inga	Inga sp.	.	603	5.57
616	112	18	32	96	10		7.8	48	8.5	2	4	0	80	0	20	pacai	inga	Inga sp.	.	603	15.87
619	112	18	32	96	10		10.3	83	11	2	3	0	60	10	30	pacai	inga	Inga sp.	.	603	35.82
617	112	18	32	96	10		8.1	52	8	3	1	0	80	10	10	pacai	inga	Inga sp.	.	603	16.11
618	112	18	32	96	10		9.4	69	11	3	5	10	80	0	10	pacai	inga	Inga sp.	.	603	29.83
621	112	18	32	96	10		17.2	232	20	3	1	0	100	0	0	pacai	inga	Inga sp.	.	603	181.6
620	112	18	32	96	10		17.2	232	16	4	1	20	60	0	20	pacai	inga	Inga sp.	.	603	145.28
622	112	18	32	96	10		27.7	603	19	4	3	0	80	0	20	pacai	inga	Inga sp.	.	603	447.45
626	112	18	33	121	13		5	20	4	1	2	30	0	0	70	laurel	loro preto	Endlicheria krukovii	Lauraceae	588	2.99
624	112	18	35	100			9.1	65	7	1	4	0	50	10	40	.	istralado branco	.	.	465	13.72
665	112	18	36	169		Dead	6.6	34	3		.					tajibo	podarco	Tabebuia sp.	Bignoniaceae	654	4.35
667	112	18	36	169		Dead	7.5	44	5		.					tajibo	podarco	Tabebuia sp.	Bignoniaceae	654	9.36
623	112	18	36	99			5	20	6	1	1	0	80	0	20	blanquillo	istralado	.	.	465	3.55
666	112	18	36	169			5.4	23	5.5	2	2	30	30	0	40	tajibo	podarco	Tabebuia sp.	Bignoniaceae	654	5.34
658	112	18	37	161			5.8	26	5	3	4	10	80	0	10	palo peludo	pau peludo	.	.	465	3.98
604	112	18	38	60			5	20	5	1	4	0	50	20	30	.	Cuari cuara	.	Rubiaceae	564	3.59
606	112	18	38	60			5.7	26	5.5	1	1	0	90	10	0	.	Cuari cuara	.	Rubiaceae	564	5.13
605	112	18	38	60			5.4	23	5	2	2	0	40	30	30	.	Cuari cuara	.	Rubiaceae	564	4.19
801	111	21	5	9999		Dead	7.7	47	3		.					.	Muerto	.	.	486	4.4
802	111	21	5	9999		Dead	7	38	7		.					.	Muerto	.	.	486	8.48
803	111	21	5	9999		Dead	8	50	6		.					.	Muerto	.	.	486	9.5
804	111	21	5	9999		Dead	9.4	69	5		.					.	Muerto	.	.	486	10.93
805	111	21	5	9999		Dead	13.2	137	4.5		.					.	Muerto	.	.	486	19.4
806	111	21	5	9999		Dead	10.8	92	7		.					.	Muerto	.	.	486	20.2
807	111	21	5	9999		Dead	15.1	179	4		.					.	Muerto	.	.	486	22.56
808	111	21	5	9999		Dead	17.4	238	4		.					.	Muerto	.	.	486	29.96
789	111	21	5	203			18.5	269	19	3	1	0	40	40	20	ambaibo	ambaibo	Cecropia membranaceae	.	280	92.68
790	111	21	6	204	3		10.2	82	12	1	1	20	0	0	80	ambaibo	ambaibo	Cecropia polystachya	.	280	17.79
793	111	21	6	204	3		20	314	18	3	1	0	50	20	30	ambaibo	ambaibo	Cecropia polystachya	.	280	102.61
796	111	21	6	204	3		22.7	405	20	4	1	0	40	20	40	ambaibo	ambaibo	Cecropia polystachya	.	280	146.88
791	111	21	6	204	3		17.5	241	20	5	1	0	40	40	20	ambaibo	ambaibo	Cecropia polystachya	.	280	87.29
792	111	21	6	204	3		19.4	296	17	5	4	0	50	20	30	ambaibo	ambaibo	Cecropia polystachya	.	280	91.19
794	111	21	6	204	3		19.5	299	20	5	1	0	50	0	50	ambaibo	ambaibo	Cecropia polystachya	.	280	108.39
795	111	21	6	204	3		22.5	398	19	5	1	20	0	0	80	ambaibo	ambaibo	Cecropia polystachya	.	280	137.09
721	111	21	7	75			14	154	15	1	1	0	50	20	30	picana	freijoiji	Cordia alliodora	.	520	77.82
722	111	21	7	75			20.7	337	19	4	3	0	40	20	40	picana	freijoiji	Cordia alliodora	.	520	215.48
773	111	21	7	191			5.1	20	5	1	2	0	40	0	60	urucu	urucu	.	Rubiaceae	564	3.73
774	111	21	10	197	4		9.5	71	13	2	2	0	70	10	20	.	Vela Blanca	Miconia sp.	Melastomataceae	587	35.05
775	111	21	10	197	4		10.3	83	14	2	1	0	80	10	10	.	Vela Blanca	Miconia sp.	Melastomataceae	587	44.38
776	111	21	10	197	4		12.3	119	15	2	1	0	70	20	10	.	Vela Blanca	Miconia sp.	Melastomataceae	587	67.8
777	111	21	10	197	4		12.8	129	15	2	1	0	70	10	20	.	Vela Blanca	Miconia sp.	Melastomataceae	587	73.43
780	111	21	10	197	4		15.4	186	17	2	1	0	70	10	20	.	Vela Blanca	Miconia sp.	Melastomataceae	587	120.46
781	111	21	10	197	4		17.5	241	20	2	1	0	70	10	20	.	Vela Blanca	Miconia sp.	Melastomataceae	587	183
782	111	21	10	197	4		21	346	21	2	2	0	80	20	0	.	Vela Blanca	Miconia sp.	Melastomataceae	587	276.7
778	111	21	10	197	4		16	201	15	3	1	0	80	10	10	.	Vela Blanca	Miconia sp.	Melastomataceae	587	114.73
779	111	21	10	197	4		15.2	181	17	4	1	0	70	20	10	.	Vela Blanca	Miconia sp.	Melastomataceae	587	117.35
784	111	21	10	197	4		22.8	408	25	4	1	0	60	20	20	.	Vela Blanca	Miconia sp.	Melastomataceae	587	388.3
785	111	21	10	197	4		22.8	408	25	4	1	0	60	20	20	.	Vela Blanca	Miconia sp.	Melastomataceae	587	388.3
786	111	21	10	197	4		26.5	552	24	4	1	0	70	10	20	.	Vela Blanca	Miconia sp.	Melastomataceae	587	503.57
783	111	21	10	197	4		23	415	23	5	1	0	70	20	10	.	Vela Blanca	Miconia sp.	Melastomataceae	587	363.53
787	111	21	10	197	4		32.5	830	26	5	1	0	70	10	20	.	Vela Blanca	Miconia sp.	Melastomataceae	587	820.53
788	111	21	10	197	4		31.1	760	30	5	1	0	80	10	10	.	Vela Blanca	Miconia sp.	Melastomataceae	587	866.96
799	111	21	14	205	5		15.8	196	16	1	1	0	80	20	0	ambaibo	ambaibo	Cecropia scyadophylla	.	280	56.93
797	111	21	14	205	5		15	177	12	3	1	0	30	30	40	ambaibo	ambaibo	Cecropia scyadophylla	.	280	38.48
798	111	21	14	205	5		14.8	172	16	3	1	0	0	0	100	ambaibo	ambaibo	Cecropia scyadophylla	.	280	49.95
800	111	21	14	205	5		19.3	293	12	4	3	0	100	0	0	ambaibo	ambaibo	Cecropia scyadophylla	.	280	63.7
770	111	21	14	163	7		14.6	167	13	2	3	0	20	0	80	peine de mono	peine de macaco	Apeiba tibourbou	Bombacaceae	292	41.19
740	111	21	18	128	6		5.5	24	3	1	4	20	10	0	70	chepereque	marupa	Jacaranda cuspidifolia	.	518	2.39
741	111	21	18	128	6		6.8	36	7.5	1	4	20	30	0	50	chepereque	marupa	Jacaranda cuspidifolia	.	518	9.14
743	111	21	18	128	6		8.2	53	8	1	1	30	40	0	30	chepereque	marupa	Jacaranda cuspidifolia	.	518	14.18
745	111	21	18	128	6		10.4	85	7	1	1	30	20	0	50	chepereque	marupa	Jacaranda cuspidifolia	.	518	19.96
747	111	21	18	128	6		8.5	57	11	1	3	0	0	0	100	chepereque	marupa	Jacaranda cuspidifolia	.	518	20.95
751	111	21	18	128	6		12.3	119	10	1	3	0	30	0	70	chepereque	marupa	Jacaranda cuspidifolia	.	518	39.89
753	111	21	18	128	6		12.8	129	11	1	1	0	60	0	40	chepereque	marupa	Jacaranda cuspidifolia	.	518	47.52
754	111	21	18	128	6		11.9	111	14	1	1	0	60	10	30	chepereque	marupa	Jacaranda cuspidifolia	.	518	52.27
746	111	21	18	128	6		9.3	68	9	2	3	0	30	0	70	chepereque	marupa	Jacaranda cuspidifolia	.	518	20.52
748	111	21	18	128	6		11	95	11	2	2	0	100	0	0	chepereque	marupa	Jacaranda cuspidifolia	.	518	35.09
750	111	21	18	128	6		12.8	129	9	2	1	30	30	0	40	chepereque	marupa	Jacaranda cuspidifolia	.	518	38.88
752	111	21	18	128	6		14.7	170	7.5	2	3	30	40	0	30	chepereque	marupa	Jacaranda cuspidifolia	.	518	42.73
755	111	21	18	128	6		12.2	117	17	2	1	30	30	0	40	chepereque	marupa	Jacaranda cuspidifolia	.	518	66.71
756	111	21	18	128	6		13.6	145	14	2	1	30	10	0	60	chepereque	marupa	Jacaranda cuspidifolia	.	518	68.27
757	111	21	18	128	6		15.3	184	16	2	1	0	0	0	100	chepereque	marupa	Jacaranda cuspidifolia	.	518	98.75
758	111	21	18	128	6		17	227	14	2	1	30	50	0	20	chepereque	marupa	Jacaranda cuspidifolia	.	518	106.68
742	111	21	18	128	6		7.3	42	9	3	1	0	100	0	0	chepereque	marupa	Jacaranda cuspidifolia	.	518	12.65
744	111	21	18	128	6		9	64	7	3	1	30	40	0	30	chepereque	marupa	Jacaranda cuspidifolia	.	518	14.95
749	111	21	18	128	6		10.6	88	13	3	1	0	100	0	0	chepereque	marupa	Jacaranda cuspidifolia	.	518	38.51
759	111	21	18	128	6		17.5	241	18	3	1	50	0	0	50	chepereque	marupa	Jacaranda cuspidifolia	.	518	145.34
763	111	21	18	128	6		30	707	23	3	1	30	50	0	20	chepereque	marupa	Jacaranda cuspidifolia	.	518	545.78
761	111	21	18	128	6		22	380	17	4	4	0	100	0	0	chepereque	marupa	Jacaranda cuspidifolia	.	518	216.94
760	111	21	18	128	6		19.2	290	19	5	1	20	0	0	80	chepereque	marupa	Jacaranda cuspidifolia	.	518	184.67
762	111	21	18	128	6		26	531	22	5	1	0	0	0	100	chepereque	marupa	Jacaranda cuspidifolia	.	518	392.12
711	111	21	21	15			7	38	6	1	4	0	100	0	0	Favera	Bajau	.	Caesalpinaceae	379	5.67
713	111	21	21	15			7.9	49	6	1	3	0	60	0	40	Favera	Bajau	.	Caesalpinaceae	379	7.22
714	111	21	21	15			13.5	143	13	2	4	0	100	0	0	Favera	Bajau	.	Caesalpinaceae	379	45.71
712	111	21	21	15			7	38	7	3	3	0	90	0	10	Favera	Bajau	.	Caesalpinaceae	379	6.62
765	111	21	21	162			6.5	33	8	2	1	0	100	0	0	.	pe de cabra	Schefflera sp.	araliaceae	460	7.91
766	111	21	21	162			9.7	74	10	2	1	0	70	20	10	.	pe de cabra	Schefflera sp.	araliaceae	460	22.03
768	111	21	21	162			11	95	13	2	2	0	70	10	20	.	pe de cabra	Schefflera sp.	araliaceae	460	36.83
767	111	21	21	162			12.3	119	10	3	2	0	80	20	0	.	pe de cabra	Schefflera sp.	.	460	35.42
769	111	21	21	162			15.2	181	14	3	1	0	80	10	10	.	pe de cabra	Schefflera sp.	.	460	75.73
715	111	21	21	18			6	28	4	1	1	0	80	10	10	.	baregon	.	.	486	3.56
716	111	21	21	18			7.2	41	7	3	2	50	50	0	0	.	baregon	.	.	486	8.98
720	111	21	21	72			5.8	26	7	1	1	20	10	0	70	frejol	fejao	.	.	486	5.83
771	111	21	29	181			8.2	53	7	1	3	20	0	0	80	.	samauma blanca	Ceiba pentandra	.	280	6.71
772	111	21	32	189			6	28	6	1	4	0	0	0	100	miso	toari	Couratari macrospermum	.	480	5.28
727	111	21	32	96	10		6.4	32	5	1	2	0	80	0	20	pacai	inga	Inga sp.	.	603	6.29
728	111	21	32	96	10		7	38	9	1	2	0	80	0	20	pacai	inga	Inga sp.	.	603	13.54
729	111	21	32	96	10		9.1	65	9	1	3	0	100	0	0	pacai	inga	Inga sp.	.	603	22.87
731	111	21	32	96	10		33.2	866	20	3	1	0	70	0	30	pacai	inga	Inga sp.	.	603	676.61
730	111	21	32	96	10		29.3	674	19	4	1	0	90	0	10	pacai	inga	Inga sp.	.	603	500.64
733	111	21	33	108	11		32.3	819	21	4	1	0	80	10	10	.	Joao moli	Neea sp.	Nyctaginaceae	454	506.29
734	111	21	33	108	11		37	1075	26	4	1	0	60	10	30	.	Joao moli	Neea sp.	Nyctaginaceae	454	822.53
732	111	21	33	108	11		31.2	765	21	5	1	0	70	10	20	.	Joao moli	Neea sp.	Nyctaginaceae	454	472.39
735	111	21	33	108	11		40.5	1288	23	5	1	0	70	10	20	.	Joao moli	Neea sp.	Nyctaginaceae	454	871.79
736	111	21	33	108	11		38.5	1164	26	5	1	0	60	20	20	.	Joao moli	Neea sp.	Nyctaginaceae	454	890.57
737	111	21	33	108	11		37.5	1104	28	5	1	0	60	20	20	.	Joao moli	Neea sp.	Nyctaginaceae	454	909.9
738	111	21	33	108	11		45.8	1647	25	5	1	0	70	20	10	.	Joao moli	Neea sp.	Nyctaginaceae	454	1211.84
739	111	21	35	109			5.4	23	5.5	1	1	0	80	10	10	palo pachiuva	Joao moli da agua	Neea sp.	Nyctaginaceae	454	3.71
717	111	21	35	45			6.7	35	4.5	2	1	0	0	0	100	cedro	cedro	.	.	486	5
718	111	21	35	45			14.2	158	8	2	1	10	50	10	30	cedro	cedro	.	.	486	39.9
724	111	21	35	95			14	154	12	2	4	0	70	10	20	piraquina	imvirera ferro	.	.	486	58.18
725	111	21	35	95			18.8	278	17	2	1	0	90	10	0	piraquina	imvirera ferro	.	.	486	148.63
726	111	21	35	95			21.8	373	18	3	1	0	80	10	10	piraquina	imvirera ferro	.	.	486	211.61
723	111	21	37.5	94			5.8	26	6	3	4	0	50	20	30	verdolago	imbirindiba	Buchenavia sp.	.	712	7.31
764	111	21	38	148			5.6	25	4	1	4	0	80	0	20	oreja de burro	oreja de burro	.	.	486	3.1
719	111	21	38	65			6.3	31	5	1	4	0	0	0	100	almendrillo amarillo	cumarurana	Apuleia leiocarpa	.	900	9.09
710	111	21	47	9			5.3	22	6	1	1	0	100	0	0	.	Asai	.	.	486	4.17
866	109	25	5	9999		Dead	5.4	23	6		.					.	Muerto	.	.	467	4.16
867	109	25	5	9999		Dead	7.7	47	6		.					.	Muerto	.	.	467	8.46
868	109	25	5	9999		Dead	13.5	143	5		.					.	Muerto	.	.	467	21.66
869	109	25	5	9999		Dead	14.5	165	9		.					.	Muerto	.	.	467	44.98
870	109	25	5	9999		Dead	15.5	189	8		.					.	Muerto	.	.	467	45.69
857	109	25	6	204	3		9.2	66	9	3	1	0	40	10	50	ambaibo	ambaibo	Cecropia polystachya	.	280	10.86
858	109	25	6	204	3		15.3	184	15	4	1	0	50	20	30	ambaibo	ambaibo	Cecropia polystachya	.	280	50.04
859	109	25	6	204	3		18.4	266	13	4	1	0	40	20	40	ambaibo	ambaibo	Cecropia polystachya	.	280	62.73
860	109	25	6	204	3		24.6	475	20	5	1	30	10	0	60	ambaibo	ambaibo	Cecropia polystachya	.	280	172.49
861	109	25	6	204	3		26	531	18	5	1	20	40	20	20	ambaibo	ambaibo	Cecropia polystachya	.	280	173.42
862	109	25	6	204	3		25.4	507	20	5	1	30	20	20	30	ambaibo	ambaibo	Cecropia polystachya	.	280	183.9
863	109	25	6	204	3		31	755	20	5	1	0	60	20	20	ambaibo	ambaibo	Cecropia polystachya	.	280	273.92
864	109	25	6	204	3		38.9	1188	20	5	1	20	30	20	30	ambaibo	ambaibo	Cecropia polystachya	.	280	431.33
865	109	25	6	204	3		37.3	1093	25	5	1	80	0	0	20	ambaibo	ambaibo	Cecropia polystachya	.	280	495.72
856	109	25	7	191		Dead	12.3	119	9		.					urucu	urucu	.	Rubiaceae	564	39.09
823	109	25	7	75			11.2	99	7.5	2	5	0	50	0	50	picana	freijoiji	Cordia alliodora	.	520	24.9
853	109	25	14	163	7		12.5	123	6	2	2	30	0	0	70	peine de mono	peine de macaco	Apeiba tibourbou	Bombacaceae	292	13.93
810	109	25	25	30			10.5	87	7	3	3	0	0	20	80	leche leche	Buja leitera	.	.	467	18.34
811	109	25	25	30			9.5	71	9	3	2	0	50	10	40	leche leche	Buja leitera	.	.	467	19.31
815	109	25	25	30			19.8	308	12	3	1	0	0	0	100	leche leche	Buja leitera	.	.	467	111.83
812	109	25	25	30			15.4	186	9.5	4	2	0	50	10	40	leche leche	Buja leitera	.	.	467	53.55
813	109	25	25	30			16.4	211	14	4	1	0	0	0	100	leche leche	Buja leitera	.	.	467	89.51
814	109	25	25	30			17	227	16	4	1	0	20	10	70	leche leche	Buja leitera	.	.	467	109.91
817	109	25	25	30			21.5	363	18	4	1	0	50	20	30	leche leche	Buja leitera	.	.	467	197.78
818	109	25	25	30			22.5	398	19	4	1	0	10	10	80	leche leche	Buja leitera	.	.	467	228.64
820	109	25	25	30			27.3	585	18	4	1	0	0	0	100	leche leche	Buja leitera	.	.	467	318.88
821	109	25	25	30			30.8	745	17.5	4	1	0	20	10	70	leche leche	Buja leitera	.	.	467	394.62
816	109	25	25	30			21.5	363	17	5	1	0	30	10	60	leche leche	Buja leitera	.	.	467	186.79
819	109	25	25	30			26.5	552	15	5	1	0	0	0	100	leche leche	Buja leitera	.	.	467	250.39
822	109	25	25	30			36.3	1035	24	5	1	0	0	20	80	leche leche	Buja leitera	.	.	467	751.73
835	109	25	25	141			19.5	299	10.5	3	4	0	0	30	70	samauma	mulugu	.	.	467	94.91
833	109	25	25	141			13.8	150	8	4	3	0	0	0	100	samauma	mulugu	.	.	467	36.21
834	109	25	25	141			15.4	186	10	4	1	0	0	0	100	samauma	mulugu	.	.	467	56.37
837	109	25	25	141			24	452	13.5	4	4	0	0	0	100	samauma	mulugu	.	.	467	184.84
836	109	25	25	141			19.5	299	15	5	1	0	0	0	100	samauma	mulugu	.	.	467	135.58
838	109	25	25	141			28.8	651	17	5	1	0	0	0	100	samauma	mulugu	.	.	467	335.17
839	109	25	25	143	9		10	79	8.5	2	1	0	60	20	20	.	mutamba	.	.	540	23.36
845	109	25	25	143	9		25.9	527	20	3	1	0	70	0	30	.	mutamba	.	.	540	368.76
840	109	25	25	143	9		11	95	11	4	1	0	50	20	30	.	mutamba	.	.	540	36.58
843	109	25	25	143	9		19.5	299	16	4	1	0	70	0	30	.	mutamba	.	.	540	167.22
841	109	25	25	143	9		14.8	172	13	5	1	0	60	10	30	.	mutamba	.	.	540	78.27
842	109	25	25	143	9		14	154	15	5	1	0	50	0	50	.	mutamba	.	.	540	80.81
844	109	25	25	143	9		22.4	394	17	5	1	0	60	10	30	.	mutamba	.	.	540	234.45
846	109	25	25	143	9		27.5	594	18	5	1	0	60	10	30	.	mutamba	.	.	540	374.15
847	109	25	25	143	9		26.5	552	20	5	1	0	50	20	30	.	mutamba	.	.	540	386.04
848	109	25	25	143	9		32.4	824	21	5	1	0	60	20	20	.	mutamba	.	.	540	605.93
849	109	25	25	143	9		36.1	1024	26	5	1	0	60	20	20	.	mutamba	.	.	540	931.32
828	109	25	25	131			7.7	47	6	1	3	0	70	10	20	mata mata	Mata mata	Schweilera sp.	.	615	11.14
829	109	25	25	131			8.8	61	7	1	2	0	80	0	20	mata mata	Mata mata	Schweilera sp.	.	615	16.97
830	109	25	25	131			9	64	8	1	1	0	80	0	20	mata mata	Mata mata	Schweilera sp.	.	615	20.28
831	109	25	25	131			29.5	683	25	4	1	30	0	0	70	mata mata	Mata mata	Schweilera sp.	.	615	681.05
855	109	25	28.5	180		Dead	29	661	15		.					mapajo	samauma	.	Bombacaceae	350	224.74
854	109	25	30	167			5.5	24	3	1	1	0	80	20	0	platanillo	platanillo	Musa sp.	.	467	2.16
825	109	25	32	96	10		5.9	27	4	1	1	0	70	10	20	pacai	inga	Inga sp.	.	603	4.27
826	109	25	32	96	10		7.5	44	6	1	1	0	50	0	50	pacai	inga	Inga sp.	.	603	10.36
827	109	25	32	96	10		11.5	104	10	1	2	0	50	20	30	pacai	inga	Inga sp.	.	603	40.59
850	109	25	33	152			5.8	26	3.5	1	4	0	100	0	0	pachiuvilla	Pachiuvilla	.	.	467	2.8
851	109	25	33	152			18	254	6.5	3	1	0	100	0	0	pachiuvilla	Pachiuvilla	.	.	467	50.06
852	109	25	33	152			19.5	299	9	3	1	0	100	0	0	pachiuvilla	Pachiuvilla	.	.	467	81.35
809	109	25	33.5	21			13.5	143	16	4	3	0	60	0	40	samuma blanca	bofe de anta	Sterculia sp.	.	400	59.37
824	109	25	37	82	17		11.8	109	9	5	1	0	100	0	0	murure	guariuba	.	.	550	35.08
832	109	25	37.5	140			52	2124	8	3	1	0	100	0	0	motacu	motacu	.	.	467	514.2
973	108	32	5	9999		Dead	8	50	5		.					.	Muerto	.	.	612	9.97
974	108	32	5	9999		Dead	12.2	117	3		.					.	Muerto	.	.	612	13.91
975	108	32	5	9999		Dead	17	227	8		.					.	Muerto	.	.	612	72.02
976	108	32	5	9999		Dead	13.5	143	15		.					.	Muerto	.	.	612	85.16
977	108	32	5	9999		Dead	25	491	16		.					.	Muerto	.	.	612	311.51
978	108	32	5	9999		Dead	39.6	1232	11		.					.	Muerto	.	.	612	537.34
971	108	32	7	191			16	201	6	3	1	100	0	0	0	urucu	urucu	.	Rubiaceae	564	44.09
887	108	32	7	24			9.4	69	11	2	2	0	80	10	10	.	breu	.	.	612	30.28
972	108	32	10	197	4		18.4	266	18	5	1	0	70	10	20	.	Vela Blanca	Miconia sp.	Melastomataceae	587	182.08
952	108	32	25	143	9		13.6	145	10	2	2	0	80	10	10	.	mutamba	.	.	540	50.84
953	108	32	25	143	9		20.5	330	15	4	1	0	60	20	20	.	mutamba	.	.	540	173.26
954	108	32	25	143	9		27.2	581	17	5	2	0	40	20	40	.	mutamba	.	.	540	345.7
950	108	32	25	141			21.4	360	7	2	2	0	0	0	100	.	mulugu	.	.	612	99.86
951	108	32	25	141			22.5	398	14	2	1	0	0	0	100	.	mulugu	.	.	612	220.78
941	108	32	25	131			10.5	87	10	1	4	0	100	0	0	mata mata	Mata mata	Schweilera sp.	.	615	34.51
942	108	32	25	131			24.5	471	21	5	1	80	20	0	0	mata mata	Mata mata	Schweilera sp.	.	615	394.59
963	108	32	28.5	180			9.9	77	11	3	1	0	50	40	10	cari cari	samauma	.	Bombacaceae	350	19.21
964	108	32	28.5	180			22.6	401	14	5	1	0	70	10	20	mapajo	samauma	.	Bombacaceae	350	127.39
965	108	32	32	182			13	133	13	3	4	0	100	0	0	.	samauma preta	.	.	280	31.31
899	108	32	32	38			27	573	11	4	1	0	100	0	0	azucaro	caja	Spondias mombin	.	390	159.19
970	108	32	32	187			26.5	552	14	3	4	0	50	50	0	.	Siringarana	.	Euphorbiaceae	430	215.18
927	108	32	32	119			7.3	42	9	1	1	0	80	10	10	.	loro abacaxi	Ocotea mynantha	.	520	12.69
928	108	32	32	119			12.3	119	8	3	1	0	90	0	10	.	loro abacaxi	Ocotea mynantha	.	520	32.03
920	108	32	32	96	10		5.9	27	5	1	1	0	80	0	20	pacai	inga	Inga sp.	.	603	5.34
922	108	32	32	96	10		18.8	278	11	2	4	0	60	0	40	pacai	inga	Inga sp.	.	603	119.33
921	108	32	32	96	10		9.5	71	11	4	2	10	80	0	10	pacai	inga	Inga sp.	.	603	30.47
923	108	32	32	96	10		20	314	16	4	1	0	50	40	10	pacai	inga	Inga sp.	.	603	196.43
890	108	32	32	35			14	154	7	2	1	0	80	10	10	.	cacao preto	Theobroma sp.	.	607	42.39
913	108	32	32	91			9	64	7.5	1	1	0	100	0	0	.	imbira caju	Onychopetalum periquino	.	610	18.86
915	108	32	32	91			14	154	8	1	1	0	80	0	20	.	imbira caju	Onychopetalum periquino	.	610	48.68
914	108	32	32	91			12	113	8	2	1	0	90	10	0	.	imbira caju	Onychopetalum periquino	.	610	35.77
916	108	32	32	91			14	154	9.5	2	2	0	80	10	10	.	imbira caju	Onychopetalum periquino	.	610	57.81
871	108	32	32	5			7	38	6.5	2	3	20	60	0	20	toco	angelin blanco	.	.	612	9.92
872	108	32	32	7			49.5	1924	21	3	1	0	80	10	10	.	apui	.	.	612	1602.87
874	108	32	32	11			9.4	69	6	1	1	0	70	0	30	aguai	aviu	.	.	612	16.51
875	108	32	32	11			8.4	55	9.5	1	1	0	70	10	20	aguai	aviu	.	.	612	20.88
877	108	32	32	11			10.5	87	9	1	2	0	50	0	50	aguai	aviu	.	.	612	30.91
876	108	32	32	11			11	95	8	2	1	0	80	10	10	aguai	aviu	.	.	612	30.15
888	108	32	32	31			34.3	924	17	2	1	0	100	0	0	.	cabelho da cuchia	.	.	612	623.03
891	108	32	32	36			5.7	26	5	1	1	0	60	20	20	.	café bravo	.	.	612	5.06
892	108	32	32	36			6.4	32	5	1	1	0	70	10	20	.	café bravo	.	.	612	6.38
894	108	32	32	36			7.2	41	7	1	1	0	50	0	50	.	café bravo	.	.	612	11.3
895	108	32	32	36			10	79	5	1	1	0	80	0	20	.	café bravo	.	.	612	15.58
897	108	32	32	36			9.9	77	7	1	1	0	90	0	10	.	café bravo	.	.	612	21.37
896	108	32	32	36			9.8	75	6	2	1	0	90	0	10	.	café bravo	.	.	612	17.95
898	108	32	32	36			13.5	143	6	2	1	0	100	0	0	.	café bravo	.	.	612	34.06
902	108	32	32	68			9	64	14	1	1	0	60	10	30	.	enjauca branca	.	.	612	35.33
904	108	32	32	71			8.2	53	7	3	2	50	0	0	50	.	farinha seca	.	.	612	14.66
905	108	32	32	71			18.7	275	15	3	2	80	0	0	20	.	farinha seca	.	.	612	163.4
906	108	32	32	77			7.5	44	7.5	2	1	60	10	0	30	bi blanco	genipapa	.	.	612	13.14
907	108	32	32	79			7.5	44	8	1	1	0	80	10	10	.	goyara	.	.	612	14.02
912	108	32	32	90			7	38	8	1	1	0	70	0	30	.	imbira branca	.	.	612	12.21
925	108	32	32	115			6.3	31	9	1	1	0	100	0	0	naranjillo	laranguinha	.	.	612	11.13
932	108	32	32	122			11	95	10	2	1	0	70	10	20	.	macucu	.	.	612	37.69
933	108	32	32	129			22	380	15	3	4	0	80	0	20	.	masaranbubinha	.	.	612	226.15
934	108	32	32	129			27	573	14	3	3	0	80	0	20	.	masaranbubinha	.	.	612	317.93
935	108	32	32	130			5.8	26	5.5	1	1	0	80	10	10	masaranduba	masaranduba	.	.	612	5.76
936	108	32	32	130			6.3	31	8	1	1	0	80	0	20	masaranduba	masaranduba	.	.	612	9.89
937	108	32	32	130			6.8	36	7.5	1	3	0	60	20	20	masaranduba	masaranduba	.	.	612	10.8
939	108	32	32	130			9	64	15	2	1	0	90	0	10	masaranduba	masaranduba	.	.	612	37.85
938	108	32	32	130			7.3	42	7.5	3	2	0	60	20	20	masaranduba	masaranduba	.	.	612	12.45
940	108	32	32	130			78	4778	26	5	1	0	90	0	10	masaranduba	masaranduba	.	.	612	4927.56
944	108	32	32	139			5.2	21	7	1	1	0	70	20	10	.	miuji preto	.	.	612	5.9
893	108	32	32	36			7	38	5	1	1	0	80	0	20	.	café bravo	Rhynorea sp.	.	612	7.63
917	108	32	32	93			6.2	30	6	1	1	0	90	0	10	.	imbira preta	Aspidosperma macrocarpon	.	710	8.34
918	108	32	32	93			7.9	49	10	1	1	0	80	10	10	.	imbira preta	Aspidosperma macrocarpon	.	710	22.55
919	108	32	32	93			10.5	87	11	2	1	0	60	20	20	.	imbira preta	Aspidosperma macrocarpon	.	710	43.83
879	108	32	32	13			14	154	17	1	1	0	80	10	10	.	bacubi	.	clusiaceae	713	120.92
903	108	32	32	69			41.2	1333	21	5	3	0	80	0	20	.	espinero	Xanthoxylon sp.	.	778	1411.6
924	108	32	33	108	11		5	20	4	1	3	0	90	0	10	.	Joao moli	Neea sp.	Nyctaginaceae	454	2.31
929	108	32	33	121	13		5.3	22	3	1	1	0	80	0	20	laurel	loro preto	Endlicheria krukovii	Lauraceae	588	2.52
931	108	32	33	121	13		7.5	44	6	1	1	0	90	0	10	laurel	loro preto	Endlicheria krukovii	Lauraceae	588	10.1
930	108	32	33	121	13		6.5	33	5.2	2	1	0	90	0	10	laurel	loro preto	Endlicheria krukovii	Lauraceae	588	6.58
886	108	32	33.5	21			6.8	36	9	2	2	0	60	20	20	samuma blanca	bofe de anta	Sterculia sp.	.	400	8.47
955	108	32	35	154	20		5.1	20	3.5	1	1	0	80	10	10	nui	pama	Pseudolmedia laevis	Moraceae	593	2.75
956	108	32	35	154	20		7.5	44	7.5	1	1	0	90	0	10	nui	pama	Pseudolmedia laevis	Moraceae	593	12.73
957	108	32	35	154	20		8	50	8	2	2	0	100	0	0	nui	pama	Pseudolmedia laevis	Moraceae	593	15.45
958	108	32	35	154	20		13	133	16	3	1	0	100	0	0	nui	pama	Pseudolmedia laevis	Moraceae	593	81.62
966	108	32	35	183			8.2	53	9	1	1	20	50	0	30	sangre de toro	Sangre de toro	Brosimum sp.	.	680	20.95
967	108	32	35	183			11.8	109	9.5	1	1	0	50	20	30	sangre de toro	Sangre de toro	Brosimum sp.	.	680	45.78
968	108	32	35	183			10.9	93	14	2	1	0	70	10	20	sangre de toro	Sangre de toro	Brosimum sp.	.	680	57.57
881	108	32	35	20	19		8.2	53	7.5	1	1	0	80	10	10	balata	biorana	Pouteria sp.	.	769	19.74
882	108	32	35	20	19		12	113	9	1	1	0	100	0	0	balata	biorana	Pouteria sp.	.	769	50.73
883	108	32	35	20	19		14.2	158	13	1	1	0	100	0	0	balata	biorana	Pouteria sp.	.	769	102.6
880	108	32	35	20	19		5.4	23	5.5	2	2	0	90	10	0	balata	biorana	Pouteria sp.	.	769	6.28
884	108	32	35	20	19		41.4	1346	20	4	4	0	80	0	20	balata	biorana	Pouteria sp.	.	769	1341.76
885	108	32	35	20	19		47	1735	25	5	1	30	70	0	0	balata	biorana	Pouteria sp.	.	769	2161.62
943	108	32	36	137			6.4	32	7	1	1	0	80	10	10	.	miuji	.	.	612	8.93
900	108	32	37	49			12.3	119	10	3	2	0	100	0	0	.	chirimoya	.	.	612	47.13
959	108	32	37	165	12		6.2	30	7	2	1	0	80	10	10	.	piraquina	Ephedranthus amazonicus	Annonaceae	619	8.48
960	108	32	37	165	12		11.8	109	8.5	2	3	0	20	10	70	.	piraquina	Ephedranthus amazonicus	Annonaceae	619	37.29
961	108	32	37	165	12		14.9	174	12	4	4	0	70	0	20	.	piraquina	Ephedranthus amazonicus	Annonaceae	619	83.94
908	108	32	37	85	14		5.7	26	8	2	1	0	40	40	20	guayabochi	guayabochi	.	.	840	11.11
909	108	32	37	85	14		6.2	30	8	2	2	0	80	20	0	guayabochi	guayabochi	.	.	840	13.15
910	108	32	37	85	14		9.9	77	9	3	2	0	70	20	10	guayabochi	guayabochi	.	.	840	37.71
945	108	32	37.5	140			15	177	5	1	1	0	100	0	0	motacu	motacu	.	.	612	35.04
946	108	32	37.5	140			36	1018	6	1	1	0	100	0	0	motacu	motacu	.	.	612	242.23
947	108	32	37.5	140			29.5	683	9	2	1	0	100	0	0	motacu	motacu	.	.	612	243.98
949	108	32	37.5	140			39	1195	8	2	1	0	100	0	0	motacu	motacu	.	.	612	379.04
948	108	32	37.5	140			39	1195	7	3	1	0	100	0	0	motacu	motacu	.	.	612	331.66
969	108	32	38	186			78.5	4840	28	5	1	60	20	0	20	siringa	siringa	Hevea brasiliensis	.	550	4830.34
911	108	32	38	87			19.9	311	16	3	1	0	90	0	10	cedro macho	guito	Guarea sp.	.	646	208.34
926	108	32	40.5	118			5.5	24	6.5	1	1	0	90	0	10	limoncillo	limonxhinho	Xanthoxylon sp.	.	450	4.5
873	108	32	40.5	8			14	154	17	1	1	0	80	10	10	achachairu	arasa	.	.	612	103.79
901	108	32	43	57			16.8	222	12	4	1	0	70	10	20	coquino	coquino	Guazuma ulmifolia	.	484	83.44
889	108	32	43	32			9.2	66	10	1	1	0	100	0	0	chocolate	cacao	.	.	612	26.37
962	108	32	43	173			7.5	44	11	1	2	0	60	0	40	quecho	quecho	Brosimum sp.	.	680	21.42
878	108	32	43	12			5.1	20	7.5	3	1	0	90	0	10	aguai blanco	aviu branco	chrysophylum venezualenense	.	737	7.32
1123	302	33	5	9999		Dead	5	20	4.3		.					.	Muerto		.	654	3.58
1124	302	33	5	9999		Dead	7	38	4		.					.	Muerto		.	654	6.52
1125	302	33	5	9999		Dead	31	755	8		.					.	Muerto		.	654	255.92
1110	302	33	7	191			5.2	21	7	1	1	0	60	10	30	urucu	urucu	.	Rubiaceae	564	5.43
1113	302	33	7	191			9.5	71	7	1	2	0	60	10	30	urucu	urucu	.	Rubiaceae	564	18.14
1115	302	33	7	191			8.9	62	10	1	1	0	70	10	20	urucu	urucu	.	Rubiaceae	564	22.74
1111	302	33	7	191			5.4	23	7	2	2	0	80	0	20	urucu	urucu	.	Rubiaceae	564	5.86
1112	302	33	7	191			5.6	25	8	2	1	0	80	20	0	urucu	urucu	.	Rubiaceae	564	7.2
1114	302	33	7	191			8.6	58	9.5	3	1	0	80	20	0	urucu	urucu	.	Rubiaceae	564	20.17
1095	302	33	7	158			8.2	53	6.5	1	4	0	90	0	10	.	pau da agua	.	.	654	14.55
1096	302	33	14	163	7		12.2	117	19	3	3	0	100	0	0	.	Pe de mono	.	Araliaceae	292	42.03
1049	302	33	18	128	6		5.6	25	6	1	1	0	100	0	0	chepereque	marupa	Jacaranda cuspidifolia	.	518	4.96
1050	302	33	18	128	6		6.5	33	7	1	1	100	0	0	0	chepereque	marupa	Jacaranda cuspidifolia	.	518	7.8
1053	302	33	18	128	6		7.5	44	8.5	1	1	20	70	0	10	chepereque	marupa	Jacaranda cuspidifolia	.	518	12.61
1054	302	33	18	128	6		8.7	59	9	1	1	0	0	0	100	chepereque	marupa	Jacaranda cuspidifolia	.	518	17.96
1051	302	33	18	128	6		6.8	36	7.5	2	1	0	70	0	30	chepereque	marupa	Jacaranda cuspidifolia	.	518	9.14
1052	302	33	18	128	6		7.8	48	6	2	1	0	0	0	100	chepereque	marupa	Jacaranda cuspidifolia	.	518	9.62
1055	302	33	18	128	6		9.7	74	13	2	1	0	60	0	40	chepereque	marupa	Jacaranda cuspidifolia	.	518	32.25
1056	302	33	18	128	6		10	79	14	3	1	0	100	0	0	chepereque	marupa	Jacaranda cuspidifolia	.	518	36.91
1057	302	33	18	128	6		10.9	93	15	3	1	0	70	0	30	chepereque	marupa	Jacaranda cuspidifolia	.	518	46.99
1058	302	33	18	128	6		12.9	131	15	3	1	0	100	0	0	chepereque	marupa	Jacaranda cuspidifolia	.	518	65.81
1059	302	33	18	128	6		13	133	16	3	2	40	30	0	30	chepereque	marupa	Jacaranda cuspidifolia	.	518	71.29
1060	302	33	18	128	6		13	133	20	4	1	0	100	0	0	chepereque	marupa	Jacaranda cuspidifolia	.	518	89.12
1061	302	33	18	128	6		31	755	26	4	1	0	100	0	0	chepereque	marupa	Jacaranda cuspidifolia	.	518	658.79
1037	302	33	18	112			14.6	167	7	1	4	0	60	20	20	.	lacre	Qualea brevipedicelllata	.	700	53.16
982	302	33	21	15			5.1	20	4.5	1	2	0	30	20	50	Favera	Bajau	.	Caesalpinaceae	379	2.26
983	302	33	21	15			5.8	26	6.5	2	3	0	90	0	10	Favera	Bajau	.	Caesalpinaceae	379	4.22
1062	302	33	25	131			21	346	22	4	1	0	70	20	10	mata mata	Mata mata	Schweilera sp.	.	615	303.71
986	302	33	25	30			45	1590	26	5	4	0	100	0	0	leche leche	Buja leitera	.	.	654	1752.64
1109	302	33	25.5	188			5.1	20	5	1	1	0	50	30	20	sucuba	sucuba	Himanthantus sp.	Apocynaceae	650	4.3
1108	302	33	32	187			6	28	8	1	2	0	20	0	80	.	Siringarana	.	Euphorbiaceae	430	6.3
1007	302	33	32	96	10		5.5	24	7	1	1	20	70	10	0	pacai	inga	Inga sp.	.	603	6.5
1009	302	33	32	96	10		10	79	13	1	1	0	90	10	0	pacai	inga	Inga sp.	.	603	39.9
1008	302	33	32	96	10		6	28	6	2	1	0	80	10	10	pacai	inga	Inga sp.	.	603	6.63
1043	302	33	33	121	13	Dead	10.2	82	6		.					laurel	loro preto	Endlicheria krukovii	Lauraceae	588	18.68
998	302	33	33	70			21	346	22	2	3	0	70	0	30	.	faba	Enterolobium maxima	.	379	187.16
1022	302	33	33	108	11		6	28	7	1	1	0	70	20	10	.	Joao moli	Neea sp.	Nyctaginaceae	454	5.82
1023	302	33	33	108	11		6.3	31	8	1	2	30	70	0	0	.	Joao moli	Neea sp.	Nyctaginaceae	454	7.34
1026	302	33	33	108	11		24.9	487	26	3	1	0	80	0	20	.	Joao moli	Neea sp.	Nyctaginaceae	454	372.52
1024	302	33	33	108	11		18	254	21	4	1	0	70	10	20	.	Joao moli	Neea sp.	Nyctaginaceae	454	157.23
1029	302	33	33	108	11		45	1590	20	4	4	0	80	0	20	.	Joao moli	Neea sp.	Nyctaginaceae	454	935.9
1032	302	33	33	108	11		42	1385	27	4	1	0	80	10	10	.	Joao moli	Neea sp.	Nyctaginaceae	454	1100.62
1033	302	33	33	108	11		46	1662	28	4	4	20	50	0	30	.	Joao moli	Neea sp.	Nyctaginaceae	454	1369.14
1025	302	33	33	108	11		20.8	340	25	5	1	0	60	20	20	.	Joao moli	Neea sp.	Nyctaginaceae	454	249.94
1027	302	33	33	108	11		34.2	919	28	5	4	20	70	10	0	.	Joao moli	Neea sp.	Nyctaginaceae	454	756.8
1028	302	33	33	108	11		36.5	1046	26	5	1	0	80	10	10	.	Joao moli	Neea sp.	Nyctaginaceae	454	800.45
1030	302	33	33	108	11		37.3	1093	30	5	1	0	60	0	40	.	Joao moli	Neea sp.	Nyctaginaceae	454	964.52
1031	302	33	33	108	11		41	1320	25	5	4	0	60	0	40	.	Joao moli	Neea sp.	Nyctaginaceae	454	971.14
1034	302	33	33	108	11		49.5	1924	28	5	4	0	60	20	20	.	Joao moli	Neea sp.	Nyctaginaceae	454	1585.41
1118	302	33	33	195	8		16.8	222	15	3	1	0	90	0	10	.	urucuseco	.	.	513	110.55
1121	302	33	33	195	8		31.4	774	18	3	3	0	70	10	20	.	urucuseco	.	.	513	463.41
1120	302	33	33	195	8		28	616	22	4	2	0	70	10	20	.	urucuseco	.	.	513	450.37
1119	302	33	33	195	8		20.4	327	16	3	2	0	70	10	20	.	urucuseco	Parecido a Croton	.	513	173.87
991	302	33	33	58			5.4	23	5	1	4	0	80	0	20	.	Cordia nodosa	Cordia nodosa	.	520	3.86
992	302	33	33	58			8.5	57	6	1	1	0	80	10	10	.	Cordia nodosa	Cordia nodosa	.	520	11.47
1116	302	33	33	193			9.5	71	13	2	1	20	80	0	0	.	urucu da agua	.	Rubiaceae	564	33.68
985	302	33	33	28			7	38	8	2	3	30	40	0	30	.	Breu moxhisi	.	burseraceae	580	11.57
1094	302	33	33	155			7.3	42	7.5	1	2	0	50	20	30	.	Panza blanca	.	Melastomataceae	587	11.94
1041	302	33	33	121	13		5.7	26	6	1	4	0	100	0	0	laurel	loro preto	Endlicheria krukovii	Lauraceae	588	5.83
1042	302	33	33	121	13		5.8	26	7.5	1	1	0	70	10	20	laurel	loro preto	Endlicheria krukovii	Lauraceae	588	7.55
1044	302	33	33	121	13		15.6	191	14	2	1	0	80	10	10	laurel	loro preto	Endlicheria krukovii	Lauraceae	588	101.97
1045	302	33	33	121	13		21.5	363	16	2	3	0	100	0	0	laurel	loro preto	Endlicheria krukovii	Lauraceae	588	221.36
1046	302	33	33	121	13		21	346	18	3	2	0	100	0	0	laurel	loro preto	Endlicheria krukovii	Lauraceae	588	237.58
1064	302	33	33	145			32.5	830	20	4	3	20	60	0	20	.	nare	Brosimum sp.	.	590	634.4
984	302	33	33	22			17.3	235	18	4	1	0	90	0	10	.	Bolaxhinha	.	Moraceae	600	164.53
999	302	33	33	73			11.2	99	10	2	1	20	60	0	20	frejol blanco	Fejao branco	.	myrtaceae	600	38.31
1038	302	33	33	114			10.5	87	10.5	2	1	0	90	0	10	.	Laetia procera	Laetia procera	.	615	36.24
1039	302	33	33	114			14.5	165	16	3	4	0	80	20	0	.	Laetia procera	Laetia procera	.	615	105.3
1040	302	33	33	114			19	284	22	4	2	0	70	20	10	.	Laetia procera	Laetia procera	.	615	248.61
996	302	33	33	64			10.3	83	10	1	1	0	0	0	100	.	Cumaru da serra	.	.	654	35.32
997	302	33	33	66			5.9	27	5.5	2	3	0	60	10	30	copuazu	Cupuazu	.	.	654	6.37
1000	302	33	33	80			6.4	32	5.5	1	2	0	70	10	20	.	Goyara de leite	.	.	654	7.5
1021	302	33	33	107			9.5	71	13	3	1	0	90	0	10	.	Jitolvhinho	.	.	654	39.06
1036	302	33	33	111			9.5	71	10	3	1	0	80	10	10	.	Juto	.	.	654	30.04
1090	302	33	33	152			6	28	4	1	1	0	100	0	0	pachiuvilla	Pachiuvilla	.	.	654	4.79
1117	302	33	33	194			10.5	87	8	1	1	0	60	10	30	.	Urucu de monte	.	.	654	29.36
1122	302	33	33	198			5.3	22	4.5	1	2	0	60	10	30	.	Virera laoba	.	.	654	4.21
1010	302	33	33	98			6.6	34	7.5	1	3	0	70	0	30	isigo	Isigo	Tetragastris altissima	.	800	13.3
1047	302	33	33	125			8.6	58	9	3	1	0	60	10	30	.	Manilkara bidentata	Manilkara bidentata	.	850	28.8
1065	302	33	33	151			6	28	2	1	1	0	100	0	0	pachiuva	pachiuva	Iriartea deltoide	.	1000	3.66
1066	302	33	33	151			5.6	25	3	1	1	0	100	0	0	pachiuva	pachiuva	Iriartea deltoide	.	1000	4.79
1067	302	33	33	151			6	28	3	1	4	0	100	0	0	pachiuva	pachiuva	Iriartea deltoide	.	1000	5.5
1068	302	33	33	151			5.3	22	4	1	1	0	100	0	0	pachiuva	pachiuva	Iriartea deltoide	.	1000	5.72
1069	302	33	33	151			6.5	33	3.5	1	1	0	100	0	0	pachiuva	pachiuva	Iriartea deltoide	.	1000	7.53
1070	302	33	33	151			6.5	33	4	1	1	0	100	0	0	pachiuva	pachiuva	Iriartea deltoide	.	1000	8.6
1071	302	33	33	151			6.5	33	4	1	1	0	100	0	0	pachiuva	pachiuva	Iriartea deltoide	.	1000	8.6
1072	302	33	33	151			7	38	3.5	1	1	0	100	0	0	pachiuva	pachiuva	Iriartea deltoide	.	1000	8.73
1074	302	33	33	151			7.7	47	4	1	1	0	100	0	0	pachiuva	pachiuva	Iriartea deltoide	.	1000	12.07
1075	302	33	33	151			8.2	53	4	1	1	0	100	0	0	pachiuva	pachiuva	Iriartea deltoide	.	1000	13.69
1076	302	33	33	151			7.5	44	5	1	1	0	100	0	0	pachiuva	pachiuva	Iriartea deltoide	.	1000	14.32
1077	302	33	33	151			8	50	5	1	1	0	100	0	0	pachiuva	pachiuva	Iriartea deltoide	.	1000	16.29
1079	302	33	33	151			8	50	5.5	1	1	0	100	0	0	pachiuva	pachiuva	Iriartea deltoide	.	1000	17.92
1080	302	33	33	151			8.8	61	6	1	1	0	100	0	0	pachiuva	pachiuva	Iriartea deltoide	.	1000	23.65
1082	302	33	33	151			9.7	74	6	1	1	0	100	0	0	pachiuva	pachiuva	Iriartea deltoide	.	1000	28.74
1083	302	33	33	151			9.5	71	7	1	1	0	100	0	0	pachiuva	pachiuva	Iriartea deltoide	.	1000	32.16
1084	302	33	33	151			10.5	87	6	1	1	0	100	0	0	pachiuva	pachiuva	Iriartea deltoide	.	1000	33.67
1086	302	33	33	151			14.1	156	7	1	3	0	100	0	0	pachiuva	pachiuva	Iriartea deltoide	.	1000	70.84
1073	302	33	33	151			7	38	4	2	1	0	100	0	0	pachiuva	pachiuva	Iriartea deltoide	.	1000	9.98
1078	302	33	33	151			7.5	44	6	2	1	0	100	0	0	pachiuva	pachiuva	Iriartea deltoide	.	1000	17.18
1081	302	33	33	151			9.1	65	6	2	1	0	100	0	0	pachiuva	pachiuva	Iriartea deltoide	.	1000	25.29
1085	302	33	33	151			12.3	119	8	2	1	0	100	0	0	pachiuva	pachiuva	Iriartea deltoide	.	1000	61.61
1087	302	33	33	151			15.8	196	8	2	1	0	100	0	0	pachiuva	pachiuva	Iriartea deltoide	.	1000	101.65
1088	302	33	33	151			15.9	199	9	2	1	0	100	0	0	pachiuva	pachiuva	Iriartea deltoide	.	1000	115.81
1089	302	33	33	151			24	452	10	2	1	0	100	0	0	pachiuva	pachiuva	Iriartea deltoide	.	1000	293.18
1035	302	33	35	109			10.6	88	13	1	1	0	80	0	20	palo pachiuva	Joao moli da agua	Neea sp.	Nyctaginaceae	454	33.75
1104	302	33	35	170			6.7	35	7	2	2	0	80	0	20	.	podarquinho	.	Rubiaceae	564	9.02
1091	302	33	35	154	20		7	38	8	1	4	0	60	0	40	nui	pama	Pseudolmedia laevis	Moraceae	593	11.83
1092	302	33	35	154	20		8.4	55	10	1	1	0	80	20	0	nui	pama	Pseudolmedia laevis	Moraceae	593	21.3
1093	302	33	35	154	20		13.5	143	13	2	3	20	70	10	0	.	pama	Pseudolmedia laevis	Moraceae	593	71.51
989	302	33	35	45			7	38	5	1	1	0	50	30	20	cedr	cedro	.	.	654	8.16
1001	302	33	35	84			5	20	6	1	3	0	70	0	30	.	guayabinha	.	.	654	4.99
1017	302	33	35	100			5.1	20	5	1	1	0	60	10	30	.	Istralado branco	.	.	654	4.33
1107	302	33	35	183			23.2	423	25	5	2	0	60	10	30	sangre de toro	Sangre de toro	Brosimum sp.	.	680	465.74
1106	302	33	35	183			5.1	20	7.5	1	1	0	30	30	40	sangre de toro	Sangre de toro	Machaerium cilliatum	.	680	6.75
1011	302	33	36	99			5.3	22	6	1	2	0	70	10	20	blanquillo	istralado	.	.	654	5.61
1012	302	33	36	99			5.8	26	8	1	1	0	80	10	10	blanquillo	istralado	.	.	654	8.96
1013	302	33	36	99			8.2	53	7.5	1	1	0	100	0	0	blanquillo	istralado	.	.	654	16.79
1014	302	33	36	99			9.5	71	10	1	1	0	90	10	0	blanquillo	istralado	.	.	654	30.04
1015	302	33	36	99			8.7	59	13	1	3	0	100	0	0	blanquillo	istralado	.	.	654	32.75
1016	302	33	36	99			16	201	12	3	2	0	100	0	0	blanquillo	istralado	.	.	654	102.26
1063	302	33	36	142			6.3	31	8	1	3	0	60	20	20	.	murisi	.	.	654	10.57
1103	302	33	36	169			6	28	5	1	4	20	70	10	0	tajibo	podarco	Tabebuia sp.	Bignoniaceae	654	5.99
1097	302	33	37	165	12		6	28	6	1	1	0	100	0	0	.	piraquina	Ephedranthus amazonicus	Annonaceae	619	6.81
1098	302	33	37	165	12		6	28	7	1	1	30	50	0	20	.	piraquina	Ephedranthus amazonicus	Annonaceae	619	7.94
1099	302	33	37	165	12		8.2	53	9	1	1	0	70	30	0	.	piraquina	Ephedranthus amazonicus	Annonaceae	619	19.07
1100	302	33	37	165	12		7.5	44	12	1	1	0	80	10	10	.	piraquina	Ephedranthus amazonicus	Annonaceae	619	21.27
1101	302	33	37	165	12		9	64	10.5	2	4	0	70	10	20	.	piraquina	Ephedranthus amazonicus	Annonaceae	619	26.8
1102	302	33	37	165	12		10	79	11	2	1	0	70	20	10	.	piraquina	Ephedranthus amazonicus	Annonaceae	619	34.66
988	302	33	37.5	41			7	38	7	1	1	0	60	10	30	.	Capanza	.	Rubiaceae	564	9.85
1002	302	33	37.5	94			5.4	23	5.5	1	1	0	70	0	30	verdolago	imbirindiba	Buchenavia sp.	.	712	5.81
1003	302	33	37.5	94			6	28	8	1	1	10	60	10	20	verdolago	imbirindiba	Buchenavia sp.	.	712	10.44
1004	302	33	37.5	94			8.4	55	7	1	1	0	60	20	20	verdolago	imbirindiba	Buchenavia sp.	.	712	17.9
1005	302	33	37.5	94			7.7	47	12	1	3	0	70	10	20	verdolago	imbirindiba	Buchenavia sp.	.	712	25.78
1006	302	33	37.5	94			10.5	87	11	1	2	0	70	10	20	verdolago	imbirindiba	Buchenavia sp.	Annonaceae	712	43.95
993	302	33	38	60			5.6	25	5	1	3	0	60	20	20	.	Cuari cuara	.	Rubiaceae	564	4.5
994	302	33	38	60			8	50	6	1	4	0	60	20	20	.	Cuari cuara	.	Rubiaceae	564	11.02
995	302	33	38	60			12	113	15	3	2	0	70	0	30	.	Cuari cuara	.	Rubiaceae	564	62.01
990	302	33	38	53			26	531	9	2	1	0	100	0	0	chonta	chonta	.	.	654	202.53
1048	302	33	38	127			7	38	5.5	1	2	0	70	10	20	.	Maria preta	.	.	654	8.97
1105	302	33	38	175			5	20	5.5	1	1	0	40	30	30	quina quina blanca	quina quina blanca	.	.	654	4.58
1019	302	33	40.5	106	15		11	95	18	1	1	0	90	0	10	palo santo	jashi	Tachigali sp.	.	600	66.52
1018	302	33	40.5	106	15		8	50	12	3	1	0	50	50	0	palo santo	jashi	Tachigali sp.	.	600	23.45
1020	302	33	40.5	106	15		24.3	464	23	3	1	0	30	50	20	palo santo	jashi	Tachigali sp.	.	600	414.77
987	302	33	40.5	40			7	38	6	1	2	40	30	0	30	negrillo	camilla da venado	.	.	654	9.79
981	302	33	43	12			10.5	87	11	2	1	20	60	10	10	aguai blanco	aviu branco	chrysophylum venezualenense	.	737	45.49
979	302	33	47	9			8	50	7	2	1	0	100	0	0	.	Asai	.	.	654	14.91
980	302	33	47	9			19.6	302	16	4	1	0	100	0	0	.	Asai	.	.	654	204.61
1220	102	35	5	9999		Dead	8	50	1.8		.					.	Muerto	.	.	526	3.08
1221	102	35	5	9999		Dead	5.6	25	4		.					.	Muerto	.	.	526	3.36
1222	102	35	5	9999		Dead	8.1	52	3		.					.	Muerto	.	.	526	5.27
1223	102	35	5	9999		Dead	11.1	97	3		.					.	Muerto	.	.	526	9.9
1224	102	35	5	9999		Dead	13	133	5		.					.	Muerto	.	.	526	22.62
1140	102	35	7	75			24.2	460	18	3	2	0	80	20	0	picana	freijoiji	Cordia alliodora	.	520	279.01
1214	102	35	7	191			16.5	214	3.5	1	1	50	0	0	50	urucu	urucu	.	Rubiaceae	564	27.35
1215	102	35	7	191			10.6	88	9	3	4	0	80	0	20	urucu	urucu	.	Rubiaceae	564	29.03
1216	102	35	10	197	4		16.3	209	17	4	1	0	60	20	20	.	Vela Blanca	Miconia sp.	Melastomataceae	587	134.95
1218	102	35	14	205	5		22	380	18	2	2	0	30	10	60	ambaibo	ambaibo	Cecropia scyadophylla	.	280	124.16
1219	102	35	14	205	5		43.3	1473	24	4	1	0	80	20	0	ambaibo	ambaibo	Cecropia scyadophylla	.	280	641.3
1217	102	35	14	205	5		20.1	317	15	5	1	0	90	10	0	ambaibo	ambaibo	Cecropia scyadophylla	.	280	86.37
1201	102	35	14	163	7		13.5	143	10	1	4	0	80	0	20	peine de mono	peine de macaco	Apeiba tibourbou	Bombacaceae	292	27.09
1203	102	35	14	163	7		29	661	16	2	4	0	0	0	100	peine de mono	peine de macaco	Apeiba tibourbou	Bombacaceae	292	199.99
1202	102	35	14	163	7		17.4	238	9	3	3	0	20	10	70	peine de mono	peine de macaco	Apeiba tibourbou	Bombacaceae	292	40.5
1166	102	35	18	112		Dead	16.3	209	7	1	1					.	lacre	Vismia sp.	.	700	66.27
1173	102	35	18	128	6		9.1	65	10	2	1	30	0	0	70	chepereque	marupa	Jacaranda cuspidifolia	.	518	21.83
1174	102	35	18	128	6		11.7	108	14	2	2	0	100	0	0	chepereque	marupa	Jacaranda cuspidifolia	.	518	50.53
1175	102	35	18	128	6		12.7	127	15	2	1	30	30	0	40	chepereque	marupa	Jacaranda cuspidifolia	.	518	63.79
1177	102	35	18	128	6		17.7	246	21	2	1	20	20	0	60	chepereque	marupa	Jacaranda cuspidifolia	.	518	173.47
1180	102	35	18	128	6		27.7	603	20	3	1	0	20	0	80	chepereque	marupa	Jacaranda cuspidifolia	.	518	404.61
1181	102	35	18	128	6		33.2	866	25	3	1	0	0	0	100	chepereque	marupa	Jacaranda cuspidifolia	.	518	726.55
1178	102	35	18	128	6		25.3	503	22	4	1	0	20	0	80	chepereque	marupa	Jacaranda cuspidifolia	.	518	371.29
1182	102	35	18	128	6		36.8	1064	27	4	1	50	0	0	50	chepereque	marupa	Jacaranda cuspidifolia	.	518	964.07
1171	102	35	18	128	6		6.8	36	5	5	4	0	100	0	0	chepereque	marupa	Jacaranda cuspidifolia	.	518	6.1
1172	102	35	18	128	6		7.3	42	5	5	2	0	100	0	0	chepereque	marupa	Jacaranda cuspidifolia	.	518	7.03
1176	102	35	18	128	6		14	154	13	5	1	0	100	0	0	chepereque	marupa	Jacaranda cuspidifolia	.	518	67.18
1179	102	35	18	128	6		24	452	25	5	1	0	70	0	30	chepereque	marupa	Jacaranda cuspidifolia	.	518	379.67
1183	102	35	18	128	6		38.7	1176	27	5	1	50	10	0	40	chepereque	marupa	Jacaranda cuspidifolia	.	518	1066.19
1167	102	35	18	112			14.3	161	16	5	4	0	70	0	30	.	lacre	Vismia sp.	.	700	116.58
1198	102	35	21	162			8.7	59	6	2	2	0	100	0	0	.	pe de cabra	Schefflera sp.	.	460	10.63
1199	102	35	21	162			10.5	87	8	3	2	0	90	0	10	.	pe de cabra	Schefflera sp.	.	460	20.65
1200	102	35	21	162			20.6	333	22	3	1	0	70	10	20	.	pe de cabra	Schefflera sp.	.	460	218.59
1136	102	35	21	72			5.8	26	6.5	1	1	0	100	0	0	frejol	fejao	.	.	526	5.85
1137	102	35	21	72			5.9	27	7	1	1	0	80	10	10	frejol	fejao	.	.	526	6.52
1139	102	35	21	72			14.1	156	14	2	1	0	100	0	0	frejol	fejao	.	.	526	74.52
1138	102	35	21	72			6.7	35	6	3	1	0	100	0	0	frejol	fejao	.	.	526	7.21
1205	102	35	22.5	166			5.2	21	4.5	1	1	0	50	0	50	piraquina blanca	piraquina blanca	.	.	526	3.26
1206	102	35	30	167			15.5	189	5.5	4	1	0	100	0	0	platanillo	platanillo	Musa sp.	.	526	35.38
1154	102	35	32	96	10		11.5	104	10	4	4	30	70	0	0	pacai	inga	Inga alba	.	603	40.59
1152	102	35	32	96	10		6.8	36	6	1	1	0	100	0	0	pacai	inga	Inga sp.	.	603	8.52
1153	102	35	32	96	10		8.7	59	6.5	1	1	0	100	0	0	pacai	inga	Inga sp.	.	603	15.1
1155	102	35	32	96	10		32.5	830	23	5	2	0	50	30	20	pacai	inga	Inga sp.	.	603	745.64
1159	102	35	33	108	11		27	573	20	4	1	0	60	10	30	.	Joao moli	Neea sp.	Nyctaginaceae	454	336.92
1160	102	35	33	108	11		33	855	23	5	2	0	40	20	40	.	Joao moli	Neea sp.	Nyctaginaceae	454	578.8
1161	102	35	33	108	11		35	962	25	5	1	0	60	10	30	.	Joao moli	Neea sp.	Nyctaginaceae	454	707.7
1162	102	35	33	108	11		55.2	2393	27	5	1	0	70	10	20	.	Joao moli	Neea sp.	Nyctaginaceae	454	1901.15
1188	102	35	33	152			7.7	47	5	2	3	0	100	0	0	pachiuvilla	Pachiuvilla	.	.	526	7.94
1169	102	35	33	121	13		11	95	12	2	1	0	70	20	10	laurel	loro preto	Endhrichovia krukovii	Lauraceae	588	43.46
1129	102	35	33.5	21			13.2	137	17	2	2	0	50	20	30	samuma blanca	bofe de anta	Sterculia sp.	.	400	60.31
1128	102	35	33.5	21			9.1	65	8	3	4	100	0	0	0	samuma blanca	bofe de anta	Sterculia sp.	.	400	13.49
1163	102	35	35	109			5.8	26	5	2	2	0	80	0	20	palo pachiuva	Joao moli da agua	Neea sp.	Nyctaginaceae	454	3.89
1164	102	35	35	109			5.7	26	5.5	2	4	0	60	0	40	palo pachiuva	Joao moli da agua	Neea sp.	Nyctaginaceae	454	4.13
1165	102	35	35	109			8.2	53	7	2	1	0	80	0	20	palo pachiuva	Joao moli da agua	Neea sp.	Nyctaginaceae	454	10.88
1130	102	35	35	42			28.6	642	14	3	3	0	50	30	20	.	caripe	.	.	526	306.59
1131	102	35	35	45			5.1	20	4.5	1	4	0	0	0	100	cedro	cedro	.	.	526	3.13
1135	102	35	35	63			13.3	139	6	1	1	0	60	10	30	.	cuari cuara de jochi	.	.	526	28.42
1141	102	35	35	83			5	20	5.5	1	3	0	80	10	10	murure blanco	guariuba branca	.	.	526	3.68
1142	102	35	35	83			5.6	25	7.5	1	1	0	80	10	10	murure blanco	guariuba branca	.	.	526	6.3
1143	102	35	35	83			9.8	75	7	5	2	0	90	10	0	murure blanco	guariuba branca	.	.	526	18
1144	102	35	35	84			13.2	137	8	1	1	0	70	10	20	guayabilla	guayabinha	.	.	526	37.32
1145	102	35	35	84			11.5	104	13	2	2	0	80	10	10	guayabilla	guayabinha	.	.	526	46.03
1146	102	35	35	84			13.5	143	13	2	2	0	70	10	20	guayabilla	guayabinha	.	.	526	63.43
1147	102	35	35	84			13.7	147	15	3	2	0	80	10	10	guayabilla	guayabinha	.	.	526	75.38
1151	102	35	35	95			22.6	401	16	2	1	0	80	10	10	piraquina	imvirera ferro	.	.	526	218.8
1149	102	35	35	95			6.8	36	5.5	4	2	0	90	0	10	piraquina	imvirera ferro	.	.	526	6.81
1150	102	35	35	95			24.4	468	12	4	3	0	100	0	0	piraquina	imvirera ferro	.	.	526	191.28
1157	102	35	35	102			7.4	43	4	1	1	0	80	10	10	itauba	itauba	.	.	526	5.86
1158	102	35	35	102			6.9	37	7	1	1	0	70	10	20	itauba	itauba	.	.	526	8.92
1168	102	35	35	120			5.7	26	6	2	1	0	70	20	10	.	loro ferro	.	.	526	5.22
1193	102	35	35	156			23.7	441	14	3	1	30	0	0	70	.	papayo macho	.	.	526	210.54
1204	102	35	35	164			10.6	88	7	3	4	0	100	0	0	.	pimienta longa moli	.	.	526	21.06
1210	102	35	35	174			5.8	26	6	1	1	0	80	10	10	quina quina	quina quina	.	.	526	5.4
1208	102	35	35	170			5.8	26	5.5	3	2	0	90	0	10	.	podarquinho	.	Rubiaceae	564	5.31
1209	102	35	35	170			6.2	30	5	4	2	30	60	0	10	.	podarquinho	.	Rubiaceae	564	5.52
1213	102	35	35	185			5.3	22	5	3	2	20	80	0	0	.	similar a vela blanca	.	Melastomataceae	587	4.2
1184	102	35	35	136			5.4	23	5	1	2	0	100	0	0	.	Miconia tomentosa	Miconia tomentosa	.	587	4.36
1189	102	35	35	154	20		5.7	26	6	2	2	30	70	0	0	.	pama	Pseudolmedia laevis	Moraceae	593	5.88
1190	102	35	35	154	20		10.6	88	9	2	1	0	90	10	0	nui	pama	Pseudolmedia laevis	Moraceae	593	30.52
1191	102	35	35	154	20		10.7	90	14	2	1	0	80	10	10	nui	pama	Pseudolmedia laevis	Moraceae	593	48.38
1192	102	35	35	154	20		13.5	143	10	2	2	0	90	10	0	nui	pama	Pseudolmedia laevis	Moraceae	593	55.01
1212	102	35	35	183			7.2	41	8	3	2	0	80	10	10	sangre de toro	sangre de toro	Brosimum sp.	.	680	14.35
1126	102	35	35	20	19		8	50	9	1	1	0	100	0	0	balata	biorana	Pouteria sp.	.	769	22.55
1127	102	35	35	20	19		10.5	87	10	2	2	0	80	20	0	balata	biorana	Pouteria sp.	.	769	43.15
1156	102	35	36	99			5	20	5	1	4	0	30	0	70	blanquillo	istralado	.	.	526	3.35
1185	102	35	36	137			7.5	44	5.5	3	4	0	90	10	0	.	miuji	.	.	526	8.28
1187	102	35	36	142			6	28	6	1	2	0	80	0	20	.	murisi	.	.	526	5.78
1207	102	35	36	169			5.1	20	5.2	2	2	50	30	0	20	tajibo	podarco	Tabebuia sp.	Bignoniaceae	654	4.5
1186	102	35	36.5	138			8.5	57	12	2	1	0	50	50	0	.	miuji branco	.	.	526	23.21
1195	102	35	37	161			5.8	26	6	1	2	0	80	20	0	palo peludo	pau peludo	.	.	526	5.4
1194	102	35	37	161			5.2	21	6	2	1	0	60	10	30	palo peludo	pau peludo	.	.	526	4.34
1196	102	35	37	161			8.5	57	6	2	2	80	20	0	0	palo peludo	pau peludo	.	.	526	11.61
1197	102	35	37	161			8.2	53	7	2	1	0	70	20	10	palo peludo	pau peludo	.	.	526	12.6
1148	102	35	37	85	14		5	20	5.5	5	4	0	90	10	0	guayabochi	guayabochi	.	.	840	5.88
1133	102	35	38	60			5.7	26	6	1	1	0	100	0	0	.	Cuari cuara	.	Rubiaceae	564	5.6
1134	102	35	38	60			8.7	59	9	2	2	0	50	20	30	.	Cuari cuara	.	Rubiaceae	564	19.56
1132	102	35	38	60			5.9	27	3.5	3	1	10	0	0	90	.	Cuari cuara	.	Rubiaceae	564	3.5
1170	102	35	41	126			12.5	123	10	3	1	0	100	0	0	marfil	marfil	.	.	526	41.83
1211	102	35	43	178			9.5	71	14	2	1	0	80	10	10	.	sabuguera	.	.	526	33.83
1302	105	37	5	9999		Dead	5.1	20	3		.					.	Muerto	.	.	621	2.47
1303	105	37	5	9999		Dead	7.6	45	2.2		.					.	Muerto	.	.	621	4.02
1304	105	37	5	9999		Dead	9.9	77	5		.					.	Muerto	.	.	621	15.49
1305	105	37	5	9999		Dead	21.2	353	2		.					.	Muerto	.	.	621	28.41
1306	105	37	5	9999		Dead	19.8	308	2.5		.					.	Muerto	.	.	621	30.98
1298	105	37	7	191			20.6	333	13	5	3	0	100	0	0	urucu	urucu	.	Rubiaceae	564	158.37
1275	105	37	18	128	6		15.8	196	13	3	1	0	30	0	70	chepereque	marupa	Jacaranda cuspidifolia	.	518	85.57
1276	105	37	18	128	6		19	284	15	5	3	0	60	0	40	chepereque	marupa	Jacaranda cuspidifolia	.	518	142.77
1277	105	37	18	128	6		30	707	21	5	1	30	70	0	0	chepereque	marupa	Jacaranda cuspidifolia	.	518	498.32
1225	105	37	18	1			13	133	7	1	3	0	50	30	20	amarillo	amarelhao	Aspidosperma sp.	.	726	43.72
1229	105	37	21	18			5.7	26	7.5	1	1	0	90	0	10	.	baregon	.	.	621	7.7
1241	105	37	21	72			12	113	10	3	1	0	60	0	40	frejol	fejao	.	.	621	45.52
1238	105	37	21	47			6.5	33	6	4	3	0	70	20	10	.	chaquillo	Physocalymma scaberrimum	Lythraceae	621	8.01
1233	105	37	22	26			16	201	12	5	4	0	70	0	30	.	Breu maxhishi	.	.	621	97.1
1297	105	37	25.5	188			10	79	6.5	5	4	0	80	0	20	sucuba	sucuba	Hymatanthus sucuuba	Apocynaceae	650	21.51
1295	105	37	29	181			18.8	278	13	4	1	0	80	0	20	.	samauma blanca	Ceiba pentandra	.	280	65.48
1267	105	37	32	119			12	113	9	4	3	0	80	20	0	.	loro abacaxi	Ocotea mynantha	.	520	34.3
1258	105	37	32	96	10		15	177	9	3	4	0	70	20	10	pacai	inga	Inga roja	.	603	62.15
1255	105	37	32	96	10		8	50	4.5	1	3	0	60	0	40	pacai	inga	Inga sp.	.	603	8.84
1256	105	37	32	96	10		9.3	68	7	1	4	0	60	0	40	pacai	inga	Inga sp.	.	603	18.58
1257	105	37	32	96	10		10.5	87	10	2	1	0	50	0	50	pacai	inga	Inga sp.	.	603	33.84
1260	105	37	32	96	10		18.5	269	14	4	1	0	100	0	0	pacai	inga	Inga sp.	.	603	147.06
1259	105	37	32	96	10		14	154	12	5	4	0	70	20	10	pacai	inga	Inga sp.	.	603	72.19
1261	105	37	32	96	10		24.5	471	12	5	2	0	80	20	0	pacai	inga	Inga sp.	.	603	221.08
1265	105	37	33	108	11		14.6	167	9	4	3	0	80	0	20	.	Joao moli	Neea sp.	Nyctaginaceae	454	44.33
1266	105	37	33	108	11		31.3	769	20	5	2	0	0	10	90	.	Joao moli	Neea sp.	Nyctaginaceae	454	452.79
1299	105	37	33	195	8		11	95	8	3	4	0	70	10	20	.	urucuseco	.	.	513	25.28
1300	105	37	33	195	8		19	284	12	5	4	0	60	0	40	.	urucuseco	.	.	513	113.12
1301	105	37	33	195	8		20	314	13	5	2	0	50	20	30	.	urucuseco	.	.	513	135.78
1268	105	37	33	121	13		9	64	9	2	2	0	80	0	20	laurel	loro preto	Endlicheria krukovii	Lauraceae	588	21.82
1293	105	37	35	170			12	113	6.5	5	4	0	100	0	0	.	podarquinho	.	Rubiaceae	564	26.87
1282	105	37	35	154	20		6.2	30	5	2	2	0	100	0	0	nui	pama	Pseudolmedia laevis	Moraceae	593	5.8
1283	105	37	35	154	20		7	38	4	2	5	0	100	0	0	nui	pama	Pseudolmedia laevis	Moraceae	593	5.92
1263	105	37	35	100			7.5	44	5	1	1	0	50	0	50	.	istralado branco	.	.	621	8.89
1296	105	37	35	183			13.7	147	8.5	5	4	0	70	20	10	sangre de toro	Sangre de toro	Brosimum sp.	.	680	55.22
1262	105	37	36	99			5.9	27	6	2	1	0	100	0	0	blanquillo	istralado	.	.	621	6.6
1279	105	37	36	137			17	227	14	5	1	0	80	0	80	.	miuji	.	.	621	127.89
1280	105	37	36	142			6.8	36	7.5	3	3	0	100	0	0	.	murisi	.	.	621	10.96
1281	105	37	36	142			9.3	68	9.5	4	1	0	100	0	0	.	murisi	.	.	621	25.97
1292	105	37	36	169			73	4185	30	5	1	0	0	0	100	tajibo	podarco	Tabebuia sp.	Bignoniaceae	654	5321.85
1242	105	37	37	82	17		6.9	37	6	1	4	0	50	0	50	murure	guariuba	.	.	550	8
1243	105	37	37	82	17		7.5	44	8	2	4	0	100	0	0	murure	guariuba	.	.	550	12.6
1244	105	37	37	82	17		13	133	12	2	3	0	80	0	20	murure	guariuba		.	550	56.77
1290	105	37	37	165	12		6.5	33	7	1	4	0	60	0	40	.	piraquina	Ephedranthus amazonicus	Annonaceae	619	9.32
1291	105	37	37	165	12		12	113	10	1	1	0	100	0	0	.	piraquina	Ephedranthus amazonicus	Annonaceae	619	45.37
1289	105	37	37	165	12		5.2	21	7	2	3	0	90	0	10	.	piraquina	Ephedranthus amazonicus	Annonaceae	619	5.96
1228	105	37	37	14			13.4	141	6	1	4	0	80	0	20	.	bainita	.	.	621	34.05
1227	105	37	37	14			12	113	7	5	4	0	60	0	40	.	bainita	.	.	621	31.86
1234	105	37	37	34			12	113	9	1	3	0	100	0	0	.	Cacao de macaco	.	.	621	40.97
1237	105	37	37	44			16.5	214	13	5	1	0	30	30	40	caucho	caucho	.	.	621	111.87
1240	105	37	37	49			18.3	263	12	4	2	0	100	0	0	.	chirimoya	.	.	621	127.03
1239	105	37	37	49			17.3	235	7.5	5	4	40	60	0	0	.	chirimoya	.	.	621	70.95
1264	105	37	37	101			8.3	54	5	3	1	0	100	0	0	.	itahubarana	.	.	621	10.89
1278	105	37	37	135			6	28	6	2	1	0	100	0	0	.	mea duza	.	.	621	6.83
1284	105	37	37	161			5.4	23	5	1	1	0	80	20	0	palo peludo	pau peludo	.	.	621	4.61
1286	105	37	37	161			6	28	7	1	3	0	80	20	0	palo peludo	pau peludo	.	.	621	7.97
1288	105	37	37	161			9.6	72	7	1	1	0	80	20	0	palo peludo	pau peludo	.	.	621	20.39
1285	105	37	37	161			5.2	21	7	2	2	0	70	20	10	palo peludo	pau peludo	.	.	621	5.98
1287	105	37	37	161			6.5	33	6	2	4	0	100	0	0	palo peludo	pau peludo	.	.	621	8.01
1230	105	37	37	19			7.3	42	7	1	4	0	100	0	0	.	Bi	Genipa americana	.	621	11.79
1245	105	37	37	85	14		5.2	21	5.5	1	2	0	70	10	20	guayabochi	guayabochi	.	.	840	6.36
1248	105	37	37	85	14		6.5	33	6	1	1	0	80	0	20	guayabochi	guayabochi	.	.	840	10.84
1250	105	37	37	85	14		7.5	44	6.5	1	1	0	80	0	20	guayabochi	guayabochi	.	.	840	15.63
1252	105	37	37	85	14		8.9	62	10	1	4	0	70	0	30	guayabochi	guayabochi	.	.	840	33.87
1246	105	37	37	85	14		5.3	22	6	2	1	0	70	10	20	guayabochi	guayabochi	.	.	840	7.21
1247	105	37	37	85	14		6	28	6.5	2	2	0	80	10	10	guayabochi	guayabochi	.	.	840	10
1249	105	37	37	85	14		6.7	35	7	4	3	0	100	0	0	guayabochi	guayabochi	.	.	840	13.44
1253	105	37	37	85	14		9.5	71	9.5	4	1	0	70	20	10	guayabochi	guayabochi	.	.	840	36.66
1251	105	37	37	85	14		8.8	61	8	3	3	0	70	20	10	guayabochi	guayabochi		.	840	26.49
1235	105	37	37.5	41			7.1	40	8	3	2	0	70	10	20	.	Capanza	.	Rubiaceae	564	11.58
1236	105	37	37.5	41			8.9	62	5.5	5	4	0	100	0	0	.	Capanza	.	Rubiaceae	564	12.51
1254	105	37	37.5	94			5.4	23	5	4	3	0	50	20	30	verdolago	imbirindiba	Buchenavia sp.	Combretaceae	712	5.28
1274	105	37	38	127			5.5	24	6.5	1	2	0	70	10	20	.	Maria preta	.	.	621	6.22
1294	105	37	42	171			8.5	57	7.5	5	4	0	50	50	0	.	Pourouma sp.	Pourouma sp.	.	590	16.27
1231	105	37	42.5	25	18		5.7	26	6	1	4	0	40	0	60	.	breu branco	Rollinia calcarata	.	520	5.16
1232	105	37	42.5	25	18		7.6	45	6	1	2	0	60	20	20	.	breu branco	Rollinia calcarata	.	520	9.17
1226	105	37	47	9			8.5	57	7	1	4	0	100	0	0	.	Asai	.	.	621	15.99
1269	105	37	47	124			5.7	26	4	1	1	0	100	0	0	.	majo	.	.	621	4.11
1270	105	37	47	124			5.8	26	4	1	1	0	100	0	0	.	majo	.	.	621	4.25
1272	105	37	47	124			7	38	4	1	1	0	100	0	0	.	majo	.	.	621	6.2
1271	105	37	47	124			6	28	4.3	2	1	0	100	0	0	.	majo	.	.	621	4.89
1273	105	37	47	124			7	38	5	2	3	0	100	0	0	.	majo	.	.	621	7.74
1413	501	38	5	9999		Dead	13.8	150	4		.					.	Muerto	.	.	578	22.41
1414	501	38	5	9999		Dead	21	346	7.5		.					.	Muerto	.	.	578	97.31
1415	501	38	5	9999		Dead	21.5	363	10		.					.	Muerto	.	.	578	135.99
1416	501	38	5	9999		Dead	36	1018	7		.					.	Muerto	.	.	578	266.9
1330	501	38	7	75			6.3	31	5	5	3	0	40	10	50	picana	freijoiji	Cordia alliodora	.	520	5.25
1403	501	38	7	191			8.3	54	9	3	2	0	80	10	10	urucu	urucu	.	Rubiaceae	564	17.8
1407	501	38	10	197	4		23	415	24	2	1	0	80	20	0	.	Vela Blanca	Miconia sp.	Melastomataceae	587	379.33
1408	501	38	10	197	4		25	491	22	4	2	0	70	10	20	.	Vela Blanca	Miconia sp.	Melastomataceae	587	410.83
1409	501	38	10	197	4		25.8	523	25	4	2	0	70	10	20	.	Vela Blanca	Miconia sp.	Melastomataceae	587	497.2
1410	501	38	10	197	4		35	962	27	4	1	0	60	10	30	.	Vela Blanca	Miconia sp.	Melastomataceae	587	988.22
1406	501	38	10	197	4		16.8	222	23	5	1	0	60	20	20	.	Vela Blanca	Miconia sp.	Melastomataceae	587	193.96
1411	501	38	10	197	4		37.5	1104	26	5	1	0	40	20	40	.	Vela Blanca	Miconia sp.	Melastomataceae	587	1092.43
1412	501	38	14	205	5		37.5	1104	22	5	1	0	70	10	20	ambaibo	ambaibo	Cecropia scyadophylla	.	280	440.92
1388	501	38	14	163	7		21	346	19	3	1	0	60	20	20	peine de mono	peine de macaco	Apeiba tibourbou	Bombacaceae	292	124.54
1389	501	38	14	163	7		23.5	434	20	3	1	0	30	20	50	peine de mono	peine de macaco	Apeiba tibourbou	Bombacaceae	292	164.16
1390	501	38	14	163	7		24.7	479	20	4	1	0	30	10	60	peine de mono	peine de macaco	Apeiba tibourbou	Bombacaceae	292	181.35
1374	501	38	18	128	6		6.4	32	6.5	2	1	0	100	0	0	chepereque	marupa	Jacaranda cuspidifolia	.	518	7.02
1375	501	38	18	128	6		12.6	125	6	2	1	0	100	0	0	chepereque	marupa	Jacaranda cuspidifolia	.	518	25.12
1358	501	38	18	112			14.3	161	15	2	1	0	80	0	20	.	lacre	Vismia sp.	.	700	109.29
1359	501	38	18	112			16.5	214	14	5	1	0	60	30	10	.	lacre	Vismia sp.	.	700	135.8
1307	501	38	18	1			6.6	34	7.5	1	3	0	40	40	20	amarillo	amarelhao	Aspidosperma sp.	.	726	12.07
1308	501	38	18	1			8.8	61	6.5	1	1	0	100	0	0	amarillo	amarelhao	Aspidosperma sp.	.	726	18.6
1316	501	38	25	30			35.4	984	23	4	1	0	20	0	80	leche leche	Buja leitera	.	.	578	847.97
1317	501	38	25	30			35.7	1001	23	5	1	0	20	20	60	leche leche	Buja leitera	.	.	578	862.4
1318	501	38	25	30			37.5	1104	26	5	1	0	0	10	90	leche leche	Buja leitera	.	.	578	1075.68
1376	501	38	25	131			5.3	22	4.5	1	3	0	80	0	20	mata mata	Mata mata	Schweilera sp.	.	615	3.96
1377	501	38	25	131			6.3	31	7	1	2	30	70	0	0	mata mata	Mata mata	Schweilera sp.	.	615	8.7
1380	501	38	26	134			5	20	6	2	3	0	20	0	80	matico bravo	Matico bravo	Siparuna sp.	Piperaceae	578	4.41
1379	501	38	26	134			5.2	21	4	3	1	0	70	10	20	matico bravo	Matico bravo	Siparuna sp.	Piperaceae	578	3.18
1364	501	38	32	119			6.1	29	6	2	4	0	100	0	0	.	loro abacaxi	Ocotea mynantha	.	520	5.91
1336	501	38	32	96	10		5.2	21	6	2	3	0	70	10	20	pacai	inga	Inga sp.	.	603	4.98
1338	501	38	32	96	10		17.3	235	16	2	4	30	20	0	50	pacai	inga	Inga sp.	.	603	146.98
1337	501	38	32	96	10		10.8	92	14	3	1	0	90	0	10	pacai	inga	Inga sp.	.	603	50.12
1339	501	38	32	96	10		25.5	511	21	4	1	0	80	0	20	pacai	inga	Inga sp.	.	603	419.12
1340	501	38	32	96	10		50.8	2027	28	5	2	0	80	10	10	pacai	inga	Inga sp.	.	603	2217.79
1353	501	38	33	108	11		8.5	57	5	1	4	0	100	0	0	.	Joao moli	Neea sp.	Nyctaginaceae	454	8.35
1357	501	38	33	108	11		18	254	18	1	1	0	100	0	0	.	Joao moli	Neea sp.	Nyctaginaceae	454	134.77
1356	501	38	33	108	11		17	227	15	2	1	0	100	0	0	.	Joao moli	Neea sp.	Nyctaginaceae	454	100.18
1355	501	38	33	108	11		9	64	5	3	2	10	50	20	20	.	Joao moli	Neea sp.	Nyctaginaceae	454	9.36
1354	501	38	33	108	11		8.5	57	5.5	4	1	0	100	0	0	.	Joao moli	Neea sp.	Nyctaginaceae	454	9.18
1404	501	38	33	195	8		5.6	25	5	2	3	0	30	0	70	.	urucuseco	.	.	513	4.09
1405	501	38	33	195	8		7	38	5.5	4	1	0	60	10	30	.	urucuseco	.	.	513	7.04
1386	501	38	33	152			6.7	35	4	1	1	0	100	0	0	pachiuvilla	Pachiuvilla	.	.	578	5.28
1365	501	38	33	121	13		5.3	22	5	1	3	0	80	0	20	laurel	loro preto	Endlicheria krukovii	Lauraceae	588	4.2
1367	501	38	33	121	13		7.3	42	7	1	1	0	70	10	20	laurel	loro preto	Endlicheria krukovii	Lauraceae	588	11.16
1366	501	38	33	121	13		6.3	31	7.5	2	1	0	80	10	10	laurel	loro preto	Endlicheria krukovii	Lauraceae	588	8.91
1368	501	38	33	121	13		27.8	607	19	3	1	0	80	10	10	laurel	loro preto	Endlicheria krukovii	Lauraceae	588	439.48
1360	501	38	33	114			13	133	14	3	4	10	80	0	10	.	Laetia procera	Laetia procera	.	615	74.06
1347	501	38	35	100			25.9	527	24	5	1	0	60	10	30	.	istralado branco	.	.	578	473.65
1387	501	38	35	154	20		8	50	7.5	2	1	0	70	10	20	nui	pama	Pseudolmedia laevis	Moraceae	593	14.49
1400	501	38	35	183			5.5	24	6.5	1	1	0	70	20	10	sangre de toro	Sangre de toro	Brosimum sp.	.	680	6.81
1399	501	38	35	183			5.1	20	5	2	2	0	50	20	30	sangre de toro	Sangre de toro	Brosimum sp.	.	680	4.5
1314	501	38	35	20	19		5.5	24	8	3	3	10	80	0	10	balata	biorana	Pouteria sp.	.	769	9.47
1313	501	38	35	20	19		6.3	31	3	5	1	0	100	0	0	balata	biorana	Pouteria sp.	.	769	4.66
1343	501	38	36	99			6.1	29	6	1	2	0	80	10	10	blanquillo	istralado	.	.	578	6.57
1342	501	38	36	99			5.4	23	7	2	2	0	90	10	0	blanquillo	istralado	.	.	578	6.01
1345	501	38	36	99			7.8	48	5.5	2	1	30	70	0	0	blanquillo	istralado	.	.	578	9.84
1341	501	38	36	99			5.7	26	6	3	1	0	100	0	0	blanquillo	istralado	.	.	578	5.74
1344	501	38	36	99			6.2	30	6.5	3	1	0	100	0	0	blanquillo	istralado	.	.	578	7.35
1346	501	38	36	99			7	38	9	3	1	0	90	0	10	blanquillo	istralado	.	.	578	12.97
1397	501	38	36	169			7	38	8	1	1	0	50	20	30	tajibo blanco	podarco	Tabebuia sp.	Bignoniaceae	654	13.05
1396	501	38	36	169			7	38	8	2	1	0	100	0	0	tajibo	podarco	Tabebuia sp.	Bignoniaceae	654	13.05
1381	501	38	36.5	138			8.8	61	12	2	1	0	90	0	10	.	miuji branco	.	.	578	27.34
1331	501	38	37	82	17		9.5	71	9	3	1	0	100	0	0	murure	guariuba	.	.	550	22.74
1324	501	38	37	49			26	531	24	5	1	0	30	30	40	.	chirimoya	.	.	578	477.31
1392	501	38	37	165	12		6.2	30	6.2	2	1	20	50	10	20	.	piraquina	Ephedranthus amazonicus	Annonaceae	619	7.51
1391	501	38	37	165	12		5.3	22	7	3	2	0	60	10	30	.	piraquina	Ephedranthus amazonicus	Annonaceae	619	6.2
1393	501	38	37	165	12		8	50	13	3	4	10	80	0	10	.	piraquina	Ephedranthus amazonicus	Annonaceae	619	26.21
1394	501	38	37	165	12		25.3	503	24	3	1	0	80	10	10	.	piraquina	Ephedranthus amazonicus	Annonaceae	619	484.02
1395	501	38	37	165	12		31.5	779	25	4	2	10	70	10	10	.	piraquina	Ephedranthus amazonicus	Annonaceae	619	781.57
1321	501	38	37.5	41			7.3	42	6.5	2	4	0	70	10	20	.	Capanza	.	Rubiaceae	564	9.94
1322	501	38	37.5	41			11.3	100	9	2	1	0	90	0	10	.	Capanza	.	Rubiaceae	564	32.99
1320	501	38	37.5	41			6.2	30	4.2	5	2	0	80	0	20	.	Capanza	.	Rubiaceae	564	4.63
1333	501	38	37.5	94			5.9	27	4	1	4	0	100	0	0	verdolago	imbirindiba	Buchenavia sp.	.	712	5.05
1334	501	38	37.5	94			5.5	24	6	2	1	10	80	0	10	verdolago	imbirindiba	Buchenavia sp.	.	712	6.58
1335	501	38	37.5	94			8.8	61	7.5	3	3	0	100	0	0	verdolago	imbirindiba	Buchenavia sp.	.	712	21.05
1361	501	38	38	117			9.1	65	8	2	3	0	30	0	70	.	limao	Xanthoxylon sp.	.	450	15.17
1362	501	38	38	117			13.1	135	6	5	2	30	20	0	50	.	limao	Xanthoxylon sp.	.	450	23.58
1401	501	38	38	186			8	50	8	2	1	0	100	0	0	siringa	siringa	Hevea brasiliensis	.	550	14.33
1326	501	38	38	60			5.6	25	4	1	1	10	80	0	10	.	Cuari cuara	.	Rubiaceae	564	3.6
1327	501	38	38	60			6.3	31	6	1	1	0	60	20	20	.	Cuari cuara	.	Rubiaceae	564	6.84
1328	501	38	38	60			15	177	11	5	1	0	70	20	10	.	Cuari cuara	.	Rubiaceae	564	71.05
1323	501	38	38	43			6.8	36	7.5	1	1	0	70	20	10	.	castana	.	.	578	10.2
1325	501	38	38	51			6	28	9	2	2	0	50	30	20	.	chirimoya de monte	.	.	578	9.53
1369	501	38	38	127			5.5	24	4	1	1	10	90	0	0	.	Maria preta	.	.	578	3.56
1370	501	38	38	127			5	20	5	1	4	0	100	0	0	.	Maria preta	.	.	578	3.68
1373	501	38	38	127			7.4	43	7	3	1	0	70	10	20	.	Maria preta	.	.	578	11.28
1371	501	38	38	127			5.5	24	5	4	1	0	90	0	10	.	Maria preta	.	.	578	4.45
1372	501	38	38	127			7	38	6	4	1	0	60	10	30	.	Maria preta	.	.	578	8.65
1382	501	38	38	144			44.9	1583	10	3	1	0	100	0	0	.	Naja	.	.	578	593.11
1383	501	38	38	148			5.3	22	4	1	3	0	100	0	0	oreja de burro	oreja de burro	.	.	578	3.31
1384	501	38	38	148			5	20	5	3	1	0	80	10	10	oreja de burro	oreja de burro	.	.	578	3.68
1378	501	38	38	133			5.2	21	4	1	3	0	100	0	0	matico blanco	matico branco	Piper sp.	.	578	3.18
1402	501	38	38	190			5.3	22	5	2	2	0	100	0	0	ambaibillo	torenho	Pourouma minor	.	590	4.22
1332	501	38	38	87			13	133	6.5	3	1	0	100	0	0	cedro macho	guito	Guarea sp.	.	646	36.12
1329	501	38	38	65			6.5	33	5	5	1	0	20	0	80	almendrillo amarillo	cumarurana	Apuleia leiocarpa	.	900	9.68
1363	501	38	40.5	118			10.5	87	10	2	2	0	80	10	10	limoncillo	limonxhinho	Xanthoxylon sp.	.	450	25.25
1309	501	38	40.5	8			10.8	92	9	2	4	0	50	30	20	achachairu	arasa	.	.	578	30.88
1319	501	38	40.5	40			5.5	24	8	2	4	0	0	0	100	negrillo	camilla da venado	.	.	578	7.12
1349	501	38	40.5	106	15		5.5	24	7.5	2	3	0	80	20	0	palo santo	jashi	Tachigali sp.	.	600	6.93
1352	501	38	40.5	106	15		12.3	119	13	2	1	0	80	20	0	palo santo	jashi	Tachigali sp.		600	60.07
1350	501	38	40.5	106	15		8.2	53	12	3	2	0	80	10	10	palo santo	jashi	Tachigali sp.	.	600	24.64
1351	501	38	40.5	106	15		8.2	53	14	3	1	0	70	10	20	palo santo	jashi	Tachigali sp.	.	600	28.75
1348	501	38	40.5	106	15		5.3	22	6	5	1	0	90	10	0	palo santo	jashi	Tachigali sp.	.	600	5.15
1315	501	38	42.5	25	18		36	1018	20	3	3	30	40	10	20	.	breu branco	Rollinia calcarata	.	520	686.05
1398	501	38	42.5	176			17.5	241	12	1	1	0	80	0	20	.	roxhinha	.	.	578	108.12
1385	501	38	42.5	150			15.7	194	16	3	3	0	80	10	10	.	oshinha	.	.	587	117.84
1310	501	38	47	9			5.5	24	5.5	1	1	0	100	0	0	.	Asai	.	.	578	4.89
1311	501	38	47	9			13.3	139	10	1	1	0	100	0	0	.	Asai	.	.	578	52.04
1312	501	38	47	9			15	177	15	4	1	0	100	0	0	.	Asai	.	.	578	99.29
1531	113	43	5	9999		Dead	5.3	22	4.5		.					.	Muerto	.	.	579	3.73
1532	113	43	5	9999		Dead	14.5	165	5		.					.	Muerto	.	.	579	30.98
1533	113	43	5	9999		Dead	13.3	139	14		.					.	Muerto	.	.	579	72.98
1534	113	43	5	9999		Dead	16.5	214	10		.					.	Muerto	.	.	579	80.24
1535	113	43	5	9999		Dead	19	284	10		.					.	Muerto	.	.	579	106.39
1513	113	43	14	163	7		18.5	269	12	2	1	0	60	20	20	peine de mono	peine de macaco	Apeiba tibourbou	Bombacaceae	292	61.04
1515	113	43	14	163	7		52	2124	24	4	1	0	50	40	10	peine de mono	peine de macaco	Apeiba tibourbou	Bombacaceae	292	964.54
1514	113	43	14	163	7		31	755	25	5	2	0	20	20	60	peine de mono	peine de macaco	Apeiba tibourbou	Bombacaceae	292	357.08
1508	113	43	18	149			17.1	230	10	2	3	0	0	0	100	pica pica	Ortiga	Urticaria sp.	.	410	61.02
1420	113	43	18	10			13.5	143	16	1	1	0	60	20	20	chirimoya	ata brava	Annona sp.	Annonaceae	605	89.8
1419	113	43	18	10			7.8	48	9	3	1	0	40	20	40	chirimoya	ata brava	Annona sp.	Annonaceae	605	16.86
1422	113	43	21	15			15.4	186	16	3	1	0	50	10	40	Favera	Bajau	.	Caesalpinaceae	379	73.2
1427	113	43	25	30			13.6	145	13	4	1	0	0	0	100	leche leche	Buja leitera	.	.	579	70.86
1428	113	43	25	30			18.3	263	15	4	1	0	0	20	80	leche leche	Buja leitera	.	.	579	148.04
1429	113	43	25	30			18.5	269	20	4	1	0	0	0	100	leche leche	Buja leitera	.	.	579	201.73
1432	113	43	25	30			32.8	845	18	4	4	0	80	0	20	leche leche	Buja leitera	.	.	579	570.71
1430	113	43	25	30			19.3	293	19	5	1	0	0	0	100	leche leche	Buja leitera	.	.	579	208.58
1431	113	43	25	30			27.2	581	20	5	2	0	0	0	100	leche leche	Buja leitera	.	.	579	436.08
1433	113	43	25	30			37.7	1116	23	5	1	0	0	0	100	leche leche	Buja leitera	.	.	579	963.4
1434	113	43	25	30			41.8	1372	24	5	1	0	0	0	100	leche leche	Buja leitera	.	.	579	1235.83
1435	113	43	25	30			42.5	1419	27	5	1	0	0	0	100	leche leche	Buja leitera	.	.	579	1437.27
1436	113	43	25	30			51.2	2059	26	5	1	0	0	0	100	leche leche	Buja leitera	.	.	579	2008.67
1528	113	43	25.5	188			5.3	22	8	1	1	0	100	0	0	sucuba	sucuba	Hymatanthus sucuuba	Apocynaceae	650	7.43
1499	113	43	26	134			5.4	23	5	1	1	0	70	10	20	matico bravo	Matico bravo	Siparuna sp.	Piperaceae	579	4.3
1498	113	43	26	134			5	20	4	2	3	0	80	20	0	matico bravo	Matico bravo	Siparuna sp.	Piperaceae	579	2.95
1500	113	43	26	134			5.8	26	4.5	2	1	0	80	20	0	matico bravo	Matico bravo	Siparuna sp.	Piperaceae	579	4.46
1526	113	43	28.5	180			9.1	65	8.5	2	1	0	100	0	0	mapajo	samauma	.	Bombacaceae	350	12.54
1524	113	43	30.5	179			10.9	93	11	2	2	0	70	10	20	.	sabuguera brava	.	.	579	38.52
1525	113	43	30.5	179			22.5	398	14	3	1	0	90	0	10	.	sabuguera brava	.	.	579	208.88
1529	113	43	32	189			6.9	37	7	1	1	0	70	0	30	miso	toari	Couratari macrospermum	.	480	8.14
1440	113	43	32	36			9.6	72	8.5	1	1	0	50	20	30	.	café bravo	.	.	579	23.09
1442	113	43	32	36			11.2	99	9.5	3	3	0	70	20	10	.	café bravo	.	.	579	35.12
1443	113	43	32	36			15.4	186	12	3	1	0	50	10	40	.	café bravo	.	.	579	83.87
1462	113	43	32	71			18.4	266	18	2	1	10	70	10	10	.	farinha seca	.	.	579	179.6
1466	113	43	32	77			5.1	20	5	1	1	0	70	10	20	bi blanco	genipapa	.	.	579	3.83
1496	113	43	32	129			19	284	17	2	2	0	90	10	0	masarandubilla	masaranbubinha	.	.	579	180.86
1441	113	43	32	36			11.3	100	8	1	1	0	70	20	10	.	café bravo	Galipea trifoliata	.	579	30.11
1470	113	43	32	96	10		5.9	27	9	1	1	0	50	0	50	pacai	inga	Inga sp.	.	603	9.62
1475	113	43	32	96	10		25.3	503	5.5	1	1	0	80	20	0	pacai	inga	Inga sp.	.	603	108.05
1471	113	43	32	96	10		7.5	44	8	2	2	0	80	10	10	pacai	inga	Inga sp.	.	603	13.81
1473	113	43	32	96	10		10.8	92	8	2	1	0	60	20	20	pacai	inga	Inga sp.	.	603	28.64
1474	113	43	32	96	10		8.5	57	14	2	4	0	60	20	20	pacai	inga	Inga sp.	.	603	31.05
1472	113	43	32	96	10		9.1	65	6.2	3	1	0	80	10	10	pacai	inga	Inga sp.	.	603	15.76
1476	113	43	32	96	10		20.2	320	14	3	1	0	60	10	30	pacai	inga	Inga sp.	.	603	175.33
1455	113	43	33	58			6.4	32	4	2	1	0	100	0	0	.	Cordia nodosa	Cordia nodosa	.	520	4.34
1490	113	43	33	121	13		21	346	3.5	1	1	0	100	0	0	laurel	loro preto	Endlicheria krukovii	Lauraceae	588	46.2
1489	113	43	33	121	13		7.8	48	9	3	2	0	60	20	20	laurel	loro preto	Endlicheria krukovii	Lauraceae	588	16.39
1491	113	43	33	121	13		13.4	141	14	3	1	0	60	20	20	laurel	loro preto	Endlicheria krukovii	Lauraceae	588	75.24
1492	113	43	33	121	13		18	254	14	3	1	0	80	10	10	laurel	loro preto	Endlicheria krukovii	Lauraceae	588	135.76
1493	113	43	33	121	13		19.2	290	15	3	1	0	80	10	10	laurel	loro preto	Endlicheria krukovii	Lauraceae	588	165.5
1494	113	43	33	121	13		23	415	17	4	2	0	70	20	10	laurel	loro preto	Endlicheria krukovii	Lauraceae	588	269.15
1495	113	43	33	121	13		34.5	935	23	5	1	0	90	0	10	laurel	loro preto	Endlicheria krukovii	Lauraceae	588	819.33
1484	113	43	35	109			10	79	5.5	1	1	0	80	10	10	palo pachiuva	Joao moli da agua	Neea sp.	Nyctaginaceae	454	12.71
1485	113	43	35	109			10.3	83	7	1	1	50	30	0	20	palo pachiuva	Joao moli da agua	Neea sp.	Nyctaginaceae	454	17.16
1446	113	43	35	45			10.5	87	7	2	1	0	30	40	30	cedro	cedro	.	.	579	22.74
1447	113	43	35	45			16.2	206	15	3	1	100	0	0	0	cedro	cedro	.	.	579	116.02
1469	113	43	35	95			7	38	9	1	1	0	100	0	0	piraquina	imvirera ferro	.	.	579	13
1509	113	43	35	154	20		5.1	20	4.5	1	1	0	90	10	0	nui	pama	Pseudolmedia laevis	Moraceae	593	3.53
1510	113	43	35	154	20		5	20	6	1	1	0	70	10	20	nui	pama	Pseudolmedia laevis	Moraceae	593	4.53
1511	113	43	35	154	20		6	28	6.5	1	1	0	70	20	10	nui	pama	Pseudolmedia laevis	Moraceae	593	7.06
1527	113	43	35	183			8.1	52	8	2	1	0	80	0	20	sangre de toro blanco	sangre de toro blanco	.	.	680	18.17
1426	113	43	35	20	19		8.8	61	7.5	3	1	0	70	10	20	balata	biorana	Pouteria sp.	.	769	22.73
1477	113	43	36	99			5.2	21	6	1	3	0	60	10	30	blanquillo	istralado	.	.	579	4.78
1478	113	43	36	99			10.6	88	14	2	1	0	60	20	20	blanquillo	istralado	.	.	579	46.36
1516	113	43	36	169			9	64	10	2	1	20	60	0	20	tajibo blanco	podarco	Tabebuia sp.	Bignoniaceae	654	26.96
1467	113	43	37	82	17		10.3	83	12	3	1	0	80	10	10	murure	guariuba	.	.	550	35.64
1503	113	43	37.5	140			36.5	1046	11	2	1	0	100	0	0	motacu	motacu	.	.	579	431.89
1506	113	43	37.5	140			45.5	1626	15	2	1	0	30	40	30	motacu	motacu	.	.	579	915.19
1501	113	43	37.5	140			30.3	721	12	3	1	0	100	0	0	motacu	motacu	.	.	579	324.69
1502	113	43	37.5	140			32.3	819	11	3	1	0	100	0	0	motacu	motacu	.	.	579	338.22
1504	113	43	37.5	140			50	1963	7.5	3	1	0	100	0	0	motacu	motacu	.	.	579	552.58
1505	113	43	37.5	140			48	1810	10	3	1	0	100	0	0	motacu	motacu	.	.	579	679.01
1468	113	43	37.5	94			6.7	35	8	2	2	0	80	10	10	verdolago	imbirindiba	Buchenavia sp.	.	712	13.01
1456	113	43	38	60			5	20	5	2	1	0	50	20	30	.	Cuari cuara	.	Rubiaceae	564	3.59
1457	113	43	38	60			8.4	55	8.5	2	1	0	80	0	20	.	Cuari cuara	.	Rubiaceae	564	17.22
1458	113	43	38	60			10.8	92	7	3	1	0	70	10	20	.	Cuari cuara	.	Rubiaceae	564	23.44
1451	113	43	38	53			13	133	4.5	3	1	0	100	0	0	chonta	chonta	.	.	579	22.41
1519	113	43	38	175			5.2	21	4.5	2	2	0	30	50	20	quina quina blanca	quina quina blanca	.	.	579	3.59
1461	113	43	38	65			7.5	44	7	3	1	0	60	10	30	almendrillo amarillo	cumarurana	Apuleia leiocarpa	.	900	18.04
1486	113	43	40.5	118			6.6	34	5	1	1	20	0	0	80	limoncillo	limonxhinho	Xanthoxylon sp.	.	450	4.99
1487	113	43	40.5	118			26	531	9	4	1	0	60	10	30	limoncillo	limonxhinho	Xanthoxylon sp.	.	450	139.35
1488	113	43	40.5	118			24.1	456	25	5	1	0	70	10	20	limoncillo	limonxhinho	Xanthoxylon sp.	.	450	332.59
1417	113	43	40.5	8			7.2	41	5.5	4	1	0	70	10	20	achachairu	arasa	.	.	579	8.4
1445	113	43	40.5	40			6.1	29	4	1	1	40	30	0	30	negrillo	camilla da venado	.	.	579	4.39
1481	113	43	40.5	106	15		7.5	44	8	1	1	0	70	10	20	palo santo	jashi	Tachigali sp.	.	600	13.74
1482	113	43	40.5	106	15		9.8	75	13	3	1	0	80	0	20	palo santo	jashi	Tachigali sp.	.	600	38.13
1483	113	43	40.5	106	15		14.4	163	17	3	1	0	70	20	10	palo santo	jashi	Tachigali sp.	.	600	107.66
1452	113	43	43	57			5.3	22	5	1	1	0	60	10	30	coquino	coquino	Guazuma ulmifolia	.	484	3.46
1453	113	43	43	57			5.8	26	7	2	2	0	60	20	20	coquino	coquino	Guazuma ulmifolia	.	484	5.8
1454	113	43	43	57			6.2	30	7	2	1	0	80	10	10	coquino	coquino	Guazuma ulmifolia	.	484	6.63
1438	113	43	43	32			7.5	44	5.5	1	1	0	60	10	30	chocolate	cacao	.	.	579	9.12
1439	113	43	43	32			11	95	11	1	1	0	70	10	20	chocolate	cacao	.	.	579	39.23
1437	113	43	43	32			7.7	47	5	2	1	0	80	10	10	chocolate	cacao	.	.	579	8.74
1444	113	43	43	37			6.8	36	9.5	1	2	0	80	10	10	lucuma	cagasa	.	.	579	12.95
1449	113	43	43	50			23.3	426	16	4	1	0	30	30	40	.	chirimoya brava	.	.	579	255.99
1450	113	43	43	52			5.4	23	7	2	1	0	70	0	30	.	chocolatillo	.	.	579	6.02
1459	113	43	43	61			16	201	17	4	3	0	40	20	40	.	cuari cuara branca	.	.	579	128.26
1463	113	43	43	74			9.7	74	11	3	1	0	80	0	20	frejol duro	fejao duro	.	.	579	30.5
1465	113	43	43	74			21.5	363	19	4	1	0	70	10	20	frejol duro	fejao duro	.	.	579	258.84
1464	113	43	43	74			21.1	350	16	3	1	0	80	20	0	frejol seco	fejao seco	.	.	579	209.93
1479	113	43	43	103			11.7	108	13	2	2	0	80	10	10	itauba negra	itauba preta	.	.	579	52.45
1480	113	43	43	104			12	113	11	2	1	0	70	10	20	.	itaubarana	.	.	579	46.68
1507	113	43	43	146			5.7	26	7	1	1	0	100	0	0	negrillo	negrillo	.	.	579	6.7
1512	113	43	43	160			6	28	7.5	2	1	0	50	0	50	rosario	pau duro	.	.	579	7.96
1521	113	43	43	178			17.3	235	20	3	1	0	80	10	10	.	sabuguera	.	.	579	176.41
1522	113	43	43	178			20.7	337	14	4	3	0	40	0	60	.	sabuguera	.	.	579	176.79
1523	113	43	43	178			23.5	434	19	4	1	0	70	10	20	.	sabuguera	.	.	579	309.23
1530	113	43	43	196			5.7	26	5.5	1	1	30	50	0	20	.	uvita	.	.	579	5.27
1448	113	43	43	48			6.3	31	5.5	1	1	0	60	20	20	.	chirimollinha	Imvirera anaxagorea	.	579	6.43
1497	113	43	43	132			5	20	4.5	1	1	0	80	10	10	matico	matico	Piper sp.	.	579	3.32
1517	113	43	43	173			5.5	24	6	1	3	0	50	10	40	quecho	quecho	Brosimum sp.	.	680	6.28
1518	113	43	43	173			6	28	6	2	1	0	80	10	10	quecho	quecho	Brosimum sp.	.	680	7.48
1421	113	43	43	12			12.5	123	11	2	2	0	70	10	20	aguai blanco	aviu branco	chrysophylum venezualenense	.	737	64.48
1423	113	43	43	17	16		6	28	7	1	1	0	50	0	50	.	balsamo	Miroloxylon balsamum	.	796	10.21
1425	113	43	43	17	16		12.2	117	16	3	2	0	100	0	0	.	balsamo	Miroloxylon balsamum	.	796	96.49
1424	113	43	43	17	16		10.9	93	15	5	2	0	100	0	0	.	balsamo	Miroloxylon balsamum	.	796	72.21
1520	113	43	43	177			52.8	2190	25	5	1	0	20	20	60	taruma	saboneche	Vitex gigantea	.	920	3263.72
1460	113	43	45	62			5.4	23	6.5	1	1	0	70	0	30	palo de agua	cuari cuara da agua	.	.	579	5.59
1418	113	43	47	9			7.1	40	7	2	1	0	100	0	0	.	Asai	.	.	579	10.4
1665	104	47	5	9999		Dead	5.6	25	5		.					.	Muerto	.	.	601	4.8
1666	104	47	5	9999		Dead	11	95	4.5		.					.	Muerto	.	.	601	16.66
1668	104	47	5	9999		Dead	18	254	15		.					.	Muerto	.	.	601	148.67
1669	104	47	5	9999		Dead	30.5	731	5.5		.					.	Muerto	.	.	601	156.51
1670	104	47	5	9999		Dead	17.2	232	20		.					.	Muerto	.	.	601	181
1671	104	47	5	9999		Dead	22	380	28		.					.	Muerto	.	.	601	414.57
1667	104	47	5	9999		Dead	28	616	4		.					.	Muerto		.	601	95.93
1660	104	47	7	191			5.5	24	6.5	1	2	0	100	0	0	urucu	urucu	.	Rubiaceae	564	5.64
1661	104	47	7	191			7.8	48	5	2	4	0	100	0	0	urucu	urucu	.	Rubiaceae	564	8.73
1659	104	47	7	191			5.2	21	6	5	3	0	80	0	20	urucu	urucu	.	Rubiaceae	564	4.66
1662	104	47	7	191			14.9	174	9	5	4	0	50	20	30	urucu	urucu	.	Rubiaceae	564	57.36
1664	104	47	14	205	5		8.4	55	9	5	1	0	80	20	0	ambaibo	ambaibo	Cecropia scyadophylla	.	280	9.05
1629	104	47	18	128	6		12	113	10	1	1	30	0	0	70	chepereque	marupa	Jacaranda cuspidifolia	.	518	37.97
1627	104	47	18	128	6		10.2	82	9	2	1	0	50	0	50	chepereque	marupa	Jacaranda cuspidifolia	.	518	24.69
1628	104	47	18	128	6		12.1	115	7.5	4	1	100	0	0	0	chepereque	marupa	Jacaranda cuspidifolia	.	518	28.95
1630	104	47	18	128	6		19	284	18	4	1	0	50	0	50	chepereque	marupa	Jacaranda cuspidifolia	.	518	171.33
1631	104	47	18	128	6		41.2	1333	27	5	1	0	50	0	50	chepereque	marupa	Jacaranda cuspidifolia	.	518	1208.39
1632	104	47	25	131			7.6	45	7	1	4	0	50	20	30	mata mata	Mata mata	Schweilera sp.	.	615	12.66
1633	104	47	25	131			9.7	74	9	1	3	0	100	0	0	mata mata	Mata mata	Schweilera sp.	.	615	26.51
1634	104	47	25	131			102	8171	30	5	1	0	100	0	0	mata mata	Mata mata	Schweilera sp.	.	615	9770.45
1658	104	47	32	189			6.3	31	9	1	4	0	100	0	0	miso	toari	Couratari macrospermum	.	480	8.73
1612	104	47	32	119			7.1	40	7.5	3	1	0	30	20	50	.	loro abacaxi	Ocotea mynantha	.	520	10.01
1551	104	47	32	11			5.6	25	8	1	1	0	80	0	20	aguai	aviu	.	.	601	7.67
1552	104	47	32	11			6.7	35	8	1	1	0	100	0	0	aguai	aviu	.	.	601	10.99
1592	104	47	32	96	10		8	50	9	1	2	30	30	10	30	pacai	inga	Inga sp.	.	603	17.68
1589	104	47	32	96	10		7.2	41	7.5	2	1	30	50	0	20	pacai	inga	Inga sp.	.	603	11.93
1596	104	47	32	96	10		13	133	15	2	1	0	100	0	0	pacai	inga	Inga sp.	.	603	77.81
1597	104	47	32	96	10		19.5	299	12	2	1	0	100	0	0	pacai	inga	Inga sp.	.	603	140.05
1598	104	47	32	96	10		18.1	257	14	2	1	30	70	0	0	pacai	inga	Inga sp.	.	603	140.77
1601	104	47	32	96	10		21.5	363	18	2	1	0	100	0	0	pacai	inga	Inga sp.	.	603	255.38
1590	104	47	32	96	10		7	38	11	3	3	0	100	0	0	pacai	inga	Inga sp.	.	603	16.54
1591	104	47	32	96	10		7	38	11	3	3	0	100	0	0	pacai	inga	Inga sp.	.	603	16.54
1594	104	47	32	96	10		10	79	10	3	1	0	90	0	10	pacai	inga	Inga sp.	.	603	30.69
1600	104	47	32	96	10		20.5	330	16	3	1	0	100	0	0	pacai	inga	Inga sp.	.	603	206.38
1593	104	47	32	96	10		9.9	77	10	4	3	0	80	0	20	pacai	inga	Inga sp.	.	603	30.08
1595	104	47	32	96	10		8.5	57	14	5	1	0	100	0	0	pacai	inga	Inga sp.	.	603	31.05
1599	104	47	32	96	10		17.7	246	15	5	1	0	100	0	0	pacai	inga	Inga sp.	.	603	144.24
1584	104	47	32	93			32.5	830	38	5	1	0	40	20	40	.	imbira preta	Aspidosperma macrocarpon	.	710	1450.53
1608	104	47	33	108	11		13	133	12	1	2	0	100	0	0	.	Joao moli	Neea sp.	Nyctaginaceae	454	46.86
1607	104	47	33	108	11		13	133	10	3	2	0	70	0	30	.	Joao moli	Neea sp.	Nyctaginaceae	454	39.05
1610	104	47	33	108	11		45	1590	22	4	4	0	100	0	0	.	Joao moli	Neea sp.	Nyctaginaceae	454	1029.49
1609	104	47	33	108	11		19.2	290	16	5	1	0	70	10	20	.	Joao moli	Neea sp.	Nyctaginaceae	454	136.3
1663	104	47	33	195	8		23	415	20	3	2	0	70	10	20	.	urucuseco	.	.	513	276.26
1613	104	47	33	121	13		5	20	5	1	2	20	60	10	10	laurel	loro preto	Endlicheria krukovii	Lauraceae	588	3.74
1637	104	47	33	152			24	452	14	5	1	0	100	0	0	pachiuvilla	Pachiuvilla	Socratea	.	601	246.69
1611	104	47	35	109			8.8	61	5.5	1	2	0	70	10	20	palo pachiuva	Joao moli da agua	Neea sp.	Nyctaginaceae	454	9.84
1638	104	47	35	154	20		11	95	12	3	4	0	60	20	20	nui	pama	Pseudolmedia laevis	Moraceae	593	43.83
1566	104	47	35	45			8	50	8	3	1	0	0	50	50	cedro	cedro	.	.	601	15.66
1654	104	47	35	183			7.2	41	6	1	3	0	40	20	40	sangre de toro	Sangre de toro	Brosimum sp.	.	680	10.77
1656	104	47	35	183			19.3	293	23	2	1	0	100	0	0	sangre de toro	Sangre de toro	Brosimum sp.	.	680	296.53
1655	104	47	35	183			16.7	219	15	3	2	20	60	10	10	sangre de toro	Sangre de toro	Brosimum sp.	.	680	144.79
1557	104	47	35	20	19		6.1	29	6	1	2	0	60	10	30	balata	biorana	Pouteria sp.	.	769	8.74
1558	104	47	35	20	19		9.9	77	7.5	1	3	0	70	0	30	balata	biorana	Pouteria sp.	.	769	28.77
1635	104	47	36	137			8.2	53	9	1	4	0	50	0	50	.	miuji	.	.	601	18.51
1648	104	47	36	169			6	28	7	1	1	0	40	0	60	tajibo	podarco	Tabebuia sp.	Bignoniaceae	654	8.39
1556	104	47	37	14			47	1735	25	5	1	0	100	0	0	.	bainita	.	.	601	1689.38
1567	104	47	37	49			23	415	14	5	1	0	100	0	0	.	chirimoya	.	.	601	226.56
1640	104	47	37	161			5.2	21	8	2	2	0	70	10	20	palo peludo	pau peludo	.	.	601	6.62
1641	104	47	37	161			7	38	6	3	3	0	80	10	10	palo peludo	pau peludo	.	.	601	8.99
1555	104	47	37	14			12.3	119	8.5	2	1	0	60	30	10	.	bainita		.	601	39.34
1642	104	47	37	165	12		6.4	32	8	3	3	0	100	0	0	.	piraquina	Ephedranthus amazonicus	Annonaceae	619	10.32
1645	104	47	37	165	12		10.8	92	11	3	1	0	100	0	0	.	piraquina	Ephedranthus amazonicus	Annonaceae	619	40.42
1643	104	47	37	165	12		9.5	71	10	4	2	0	60	0	40	.	piraquina	Ephedranthus amazonicus	Annonaceae	619	28.44
1644	104	47	37	165	12		10.7	90	11	4	1	0	70	20	10	.	piraquina	Ephedranthus amazonicus	Annonaceae	619	39.68
1646	104	47	37	165	12		38.1	1140	22	4	1	0	90	0	10	.	piraquina	Ephedranthus amazonicus	Annonaceae	619	1006.19
1647	104	47	37	165	12		42.3	1405	28	5	1	0	60	20	20	.	piraquina	Ephedranthus amazonicus	Annonaceae	619	1578.51
1578	104	47	37	85	14		10.2	82	2	2	1	0	100	0	0	guayabochi	guayabochi	.	.	840	8.9
1579	104	47	37	85	14		7.1	40	6	3	2	0	80	10	10	guayabochi	guayabochi	.	.	840	12.93
1580	104	47	37	85	14		12.1	115	13	3	2	0	80	0	20	guayabochi	guayabochi	.	.	840	81.38
1585	104	47	37.5	94			5.3	22	4	1	1	0	100	0	0	verdolago	imbirindiba	Buchenavia sp.	.	712	4.07
1586	104	47	37.5	94			5.5	24	6.5	2	1	0	70	10	20	verdolago	imbirindiba	Buchenavia sp.	.	712	7.13
1587	104	47	37.5	94			6.6	34	8	3	3	0	80	0	20	verdolago	imbirindiba	Buchenavia sp.	.	712	12.63
1588	104	47	37.5	94			23.5	434	23	4	1	0	60	10	30	verdolago	imbirindiba	Buchenavia sp.	.	712	460.32
1657	104	47	38	186			80.5	5090	30	5	4	0	0	20	80	siringa	siringa	Hevea brasiliensis	.	550	5442.44
1568	104	47	38	60			5.3	22	7	1	1	0	50	0	50	.	Cuari cuara	.	Rubiaceae	564	5.64
1570	104	47	38	60			7.7	47	5	1	4	0	0	0	100	.	Cuari cuara	.	Rubiaceae	564	8.51
1572	104	47	38	60			9.9	77	8	1	3	0	70	10	20	.	Cuari cuara	.	Rubiaceae	564	22.51
1573	104	47	38	60			12.1	115	6.5	1	1	0	30	20	50	.	Cuari cuara	.	Rubiaceae	564	27.32
1575	104	47	38	60			16.3	209	12	1	3	0	80	0	20	.	Cuari cuara	.	Rubiaceae	564	91.53
1569	104	47	38	60			5.5	24	7.5	2	2	0	60	0	40	.	Cuari cuara	.	Rubiaceae	564	6.51
1571	104	47	38	60			7.5	44	7.5	3	4	0	40	10	50	.	Cuari cuara	.	Rubiaceae	564	12.11
1574	104	47	38	60			10	79	11	4	1	0	30	10	60	.	Cuari cuara	.	Rubiaceae	564	31.58
1626	104	47	38	127			7.7	47	10	1	1	0	100	0	0	.	Maria preta	.	.	601	18.14
1583	104	47	38	87			10.5	87	16	1	1	0	100	0	0	cedro macho	guito	Guarea sp.	.	646	58
1582	104	47	38	87			10.3	83	12	4	3	0	100	0	0	cedro macho	guito	Guarea sp.	.	646	41.86
1577	104	47	38	65			5.8	26	8	4	2	0	50	20	30	almendrillo amarillo	cumarurana	Apuleia leiocarpa	.	900	12.33
1602	104	47	40.5	106	15		10.9	93	3	1	1	0	0	0	100	palo santo	jashi	Tachigali sp.	.	600	10.89
1605	104	47	40.5	106	15		47.3	1757	26	2	3	0	80	10	10	palo santo	jashi	Tachigali sp.	.	600	1776.5
1604	104	47	40.5	106	15		14.5	165	16	3	2	0	80	10	10	palo santo	jashi	Tachigali sp.	.	600	102.74
1603	104	47	40.5	106	15		7.3	42	8	4	1	0	80	20	0	palo santo	jashi	Tachigali sp.	.	600	13.02
1606	104	47	40.5	106	15		74.7	4383	23	5	1	20	50	10	20	palo santo	jashi	Tachigali sp.	.	600	3919.57
1538	104	47	40.5	8			5.9	27	5	1	4	0	100	0	0	achachairu	arasa	.	.	601	5.32
1539	104	47	40.5	8			19.6	302	17	3	2	0	80	20	0	achachairu	arasa	.	.	601	199.78
1565	104	47	40.5	40			5.7	26	5	2	3	0	40	30	30	negrillo	camilla da venado	.	.	601	4.97
1625	104	47	41	126			6.5	33	8	3	1	0	70	0	30	marfil	marfil	.	.	601	10.34
1650	104	47	42	171			26.5	552	22	5	2	0	100	0	0	.	Pourouma cecropifolia	Pourouma cecropifolia	.	590	463.96
1649	104	47	42	171			21.5	363	18	2	1	0	100	0	0	.	Pourouma sp.	Pourouma sp.	.	590	249.87
1561	104	47	42.5	25	18		9.9	77	9	2	1	0	100	0	0	.	breu branco	Conceveiba sp.	.	520	23.35
1563	104	47	42.5	25	18		13.5	143	13	1	1	30	50	0	20	.	breu branco	Rollinia calcarata	.	520	62.71
1560	104	47	42.5	25	18		10	79	7	2	3	30	50	0	20	.	breu branco	Rollinia calcarata	.	520	18.53
1559	104	47	42.5	25	18		7.5	44	8.5	3	1	0	100	0	0	.	breu branco	Rollinia calcarata	.	520	12.66
1562	104	47	42.5	25	18		8.3	54	14	4	2	0	100	0	0	.	breu branco	Rollinia calcarata	.	520	25.53
1636	104	47	42.5	150			5.8	26	6.5	2	1	0	80	0	20	.	oshinha	.	Melastomataceae	587	6.53
1653	104	47	42.5	176			10.4	85	8	1	4	0	40	10	50	.	roxhinha	.	.	601	26.47
1554	104	47	43	12			19.7	305	12	1	2	0	60	20	20	aguai blanco	aviu branco	chrysophylum venezualenense	.	737	174.7
1553	104	47	43	12			9.8	75	9	4	1	0	100	0	0	aguai blanco	aviu branco	chrysophylum venezualenense	.	737	32.42
1576	104	47	45	62			18.2	260	16	4	4	0	50	0	50	palo de agua	cuari cuara da agua	.	.	601	162.13
1622	104	47	47	124		Dead	9.4	69	15		.					.	majo	.	.	601	40.55
1651	104	47	47	172			9	64	6	1	1	0	60	20	20	palo blanco	quebra tesada	Galipea trifoliata	.	446	11.03
1652	104	47	47	172			10.5	87	6.5	1	3	0	70	10	20	palo blanco	quebra tesada	Galipea trifoliata	.	446	16.27
1536	104	47	47	2			3.6	10	3	1	4	0	60	20	30	.	ananhi	Symphonia globulifera	.	580	1.15
1540	104	47	47	9			5.5	24	5	1	1	0	100	0	0	.	Asai	.	.	601	4.63
1548	104	47	47	9			15	177	11	2	1	0	100	0	0	.	Asai	.	.	601	75.71
1550	104	47	47	9			16.5	214	17	2	1	0	100	0	0	.	Asai	.	.	601	141.58
1542	104	47	47	9			8.5	57	6.5	3	1	0	100	0	0	.	Asai	.	.	601	14.37
1543	104	47	47	9			7.5	44	8.5	3	1	0	100	0	0	.	Asai	.	.	601	14.63
1544	104	47	47	9			10	79	9	3	1	0	100	0	0	.	Asai	.	.	601	27.53
1547	104	47	47	9			13.8	150	12	3	1	0	100	0	0	.	Asai	.	.	601	69.91
1549	104	47	47	9			16	201	15	3	1	0	100	0	0	.	Asai	.	.	601	117.47
1545	104	47	47	9			11.7	108	8	4	1	0	100	0	0	.	Asai	.	.	601	33.5
1546	104	47	47	9			13.3	139	8	4	1	0	100	0	0	.	Asai	.	.	601	43.29
1564	104	47	47	27			13.4	141	13	5	3	0	100	0	0	.	breu mesca	.	.	601	71.41
1581	104	47	47	86			9.8	75	9.5	4	1	0	100	0	0	.	guitarrero	.	.	601	27.91
1616	104	47	47	124			8	50	5	1	1	0	100	0	0	.	majo	.	.	601	9.79
1617	104	47	47	124			8.8	61	5	1	4	0	100	0	0	.	majo	.	.	601	11.84
1618	104	47	47	124			9.8	75	5	1	4	0	100	0	0	.	majo	.	.	601	14.69
1620	104	47	47	124			9.9	77	10	1	1	0	100	0	0	.	majo	.	.	601	29.98
1621	104	47	47	124			9.3	68	13	1	1	0	100	0	0	.	majo	.	.	601	34.4
1614	104	47	47	124			7.3	42	4	2	1	0	100	0	0	.	majo	.	.	601	6.52
1615	104	47	47	124			7.4	43	5	2	1	0	100	0	0	.	majo	.	.	601	8.38
1623	104	47	47	124			13	133	15	2	1	0	100	0	0	.	majo	.	.	601	77.55
1624	104	47	47	124			13	133	15	2	1	0	100	0	0	.	majo	.	.	601	77.55
1619	104	47	47	124			9.8	75	10	3	1	0	100	0	0	.	majo	.	.	601	29.38
1537	104	47	47	6			14	154	17	5	1	0	100	0	0	toco colorado	angico	Parkia pendula	.	601	101.93
1541	104	47	47	9			7.5	44	8	1	4	0	100	0	0	.	Asai		.	601	13.77
1639	104	47	47	157			7.2	41	7.5	1	1	0	100	0	0	paquiocillo	paquiocillo	Hmenaea paviflorum	.	950	18.8
1770	9991	Primary 1		9999		Dead	7.3	42	4		.					.	Muerto	.	.	604	6.55
1771	9991	Primary 1		9999		Dead	8.8	61	4		.					.	Muerto	.	.	604	9.52
1772	9991	Primary 1		9999		Dead	8.2	53	8		.					.	Muerto	.	.	604	16.54
1773	9991	Primary 1		9999		Dead	9.4	69	6.5		.					.	Muerto	.	.	604	17.66
1774	9991	Primary 1		9999		Dead	11	95	17		.					.	Muerto	.	.	604	63.24
1775	9991	Primary 1		9999		Dead	14	154	12		.					.	Muerto	.	.	604	72.31
1776	9991	Primary 1		9999		Dead	14.2	158	17		.					.	Muerto	.	.	604	105.39
1777	9991	Primary 1		9999		Dead	27.8	607	9		.					.	Muerto	.	.	604	213.84
1765	9991	Primary 1		172			8	50	6	1	1	0	80	0	20	palo blanco	quebra tesada	Galipea trifoliata	.	446	8.72
1725	9991	Primary 1		109			6.2	30	5	1	3	0	60	0	40	palo pachiuva	Joao moli da agua	Neea sp.	Nyctaginaceae	454	4.44
1686	9991	Primary 1		25	18		7	38	8	1	1	0	90	0	10	.	breu branco	Rollinia calcarata	.	520	10.38
1687	9991	Primary 1		25	18		13.2	137	13	1	1	40	50	0	10	.	breu branco	Rollinia calcarata	.	520	59.95
1688	9991	Primary 1		25	18		15.2	181	16	2	1	40	40	0	20	.	breu branco	Rollinia calcarata	.	520	97.84
1689	9991	Primary 1		25	18		16.5	214	23	4	1	0	80	0	20	.	breu branco	Rollinia calcarata	.	520	165.74
1690	9991	Primary 1		25	18		42.2	1399	23	4	2	60	20	0	20	.	breu branco	Rollinia calcarata	.	520	1084.11
1714	9991	Primary 1		82	17		13.6	145	9	1	2	0	90	0	10	murure	guariuba	.	.	550	46.6
1715	9991	Primary 1		82	17		76.5	4596	27	5	2	0	80	0	20	murure	guariuba	.	.	550	4423.51
1716	9991	Primary 1		82	17		82	5281	30	5	2	0	80	10	10	murure	guariuba	.	.	550	5647.15
1694	9991	Primary 1		41			6.8	36	9	1	1	0	70	0	30	.	Capanza	.	Rubiaceae	564	11.95
1695	9991	Primary 1		41			7.4	43	8.5	1	1	0	80	0	20	.	Capanza	.	Rubiaceae	564	13.36
1696	9991	Primary 1		41			11	95	10	2	1	0	70	0	30	.	Capanza	.	Rubiaceae	564	34.74
1700	9991	Primary 1		60			25.5	511	18	1	1	0	30	40	30	.	Cuari cuara	.	Rubiaceae	564	336.01
1762	9991	Primary 1		170			10.1	80	8.5	1	1	30	50	0	20	.	podarquinho	.	Rubiaceae	564	24.89
1764	9991	Primary 1		170			11.9	111	13	1	1	30	60	0	10	.	podarquinho	.	Rubiaceae	564	52.85
1763	9991	Primary 1		170			9.3	68	11	2	1	30	40	0	30	.	podarquinho	.	Rubiaceae	564	27.31
1672	9991	Primary 1		2			8.9	62	10	2	3	0	70	0	30	resina amarilla	ananhi	Symphonia globulifera	.	580	23.38
1673	9991	Primary 1		2			25.9	527	21	2	1	0	100	0	0	resina amarilla	ananhi	Symphonia globulifera	.	580	415.88
1675	9991	Primary 1		2			34.3	924	26	4	2	0	50	10	40	resina amarilla	ananhi	Symphonia globulifera	.	580	903.04
1674	9991	Primary 1		2			24.5	471	25	5	1	0	90	0	10	resina amarilla	ananhi	Symphonia globulifera	.	580	443.01
1731	9991	Primary 1		121	13		7.9	49	9	2	1	0	50	20	30	laurel	loro preto	Endlicheria krukovii	Lauraceae	588	16.81
1732	9991	Primary 1		121	13		8.2	53	9	2	1	40	40	0	20	laurel	loro preto	Endlicheria krukovii	Lauraceae	588	18.11
1733	9991	Primary 1		121	13		10.9	93	14	3	1	0	80	10	10	laurel	loro preto	Endlicheria krukovii	Lauraceae	588	49.78
1767	9991	Primary 1		190			22.6	401	24	3	1	0	80	10	10	ambaibillo	torenho	Pourouma minor	.	590	368.13
1768	9991	Primary 1		190			32.7	840	20	3	1	0	80	10	10	ambaibillo	torenho	Pourouma minor	.	590	642.24
1757	9991	Primary 1		154	20		11	95	10	1	2	0	80	10	10	nui	pama	Pseudolmedia laevis	Moraceae	593	36.52
1758	9991	Primary 1		154	20		12	113	13	1	1	30	70	0	0	nui	pama	Pseudolmedia laevis	Moraceae	593	56.5
1759	9991	Primary 1		154	20		15.2	181	15	1	1	0	80	0	20	nui	pama	Pseudolmedia laevis	Moraceae	593	104.6
1760	9991	Primary 1		154	20		26.6	556	22.5	4	2	0	60	20	20	nui	pama	Pseudolmedia laevis	Moraceae	593	480.53
1761	9991	Primary 1		154	20		31.9	799	25	4	1	20	80	0	0	nui	pama	Pseudolmedia laevis	Moraceae	593	767.88
1676	9991	Primary 1		3			26	531	23	4	1	0	70	10	20	angelica	angelca	.	.	604	478
1677	9991	Primary 1		9			9	64	7	1	1	0	100	0	0	.	Asai	.	.	604	17.43
1678	9991	Primary 1		9			13.8	150	13	1	1	0	100	0	0	.	Asai	.	.	604	76.11
1680	9991	Primary 1		9			17.8	249	17	1	1	0	100	0	0	.	Asai	.	.	604	165.59
1679	9991	Primary 1		9			15.6	191	17	3	1	0	100	0	0	.	Asai	.	.	604	127.19
1681	9991	Primary 1		9			16.4	211	22	3	1	0	100	0	0	.	Asai	.	.	604	181.91
1691	9991	Primary 1		26			10.8	92	9.5	1	3	20	60	10	10	.	Breu maxhishi	.	.	604	34.07
1692	9991	Primary 1		26			29.5	683	18	2	3	0	60	30	10	.	Breu maxhishi	.	.	604	481.58
1693	9991	Primary 1		32			6.1	29	7.5	2	1	0	90	0	10	chocolate	cacao	.	.	604	8.58
1697	9991	Primary 1		44			5.8	26	7.5	2	1	0	0	20	80	caucho	caucho	.	.	604	7.76
1698	9991	Primary 1		44			19.4	296	17	2	1	0	0	20	80	caucho	caucho	.	.	604	196.7
1699	9991	Primary 1		54			20	314	16	4	3	0	80	0	20	chuchuhuasa	chuchuhuasa	.	.	604	196.76
1701	9991	Primary 1		62			5.2	21	5	1	1	20	50	0	30	palo de agua	cuari cuara da agua	.	.	604	4.16
1702	9991	Primary 1		62			5.3	22	6	1	1	20	50	0	30	palo de agua	cuari cuara da agua	.	.	604	5.18
1703	9991	Primary 1		62			5.1	20	7	1	1	30	50	0	20	palo de agua	cuari cuara da agua	.	.	604	5.6
1704	9991	Primary 1		62			5.7	26	6	1	1	0	80	0	20	palo de agua	cuari cuara da agua	.	.	604	5.99
1705	9991	Primary 1		62			6	28	7	1	1	50	50	0	0	palo de agua	cuari cuara da agua	.	.	604	7.75
1706	9991	Primary 1		62			6.8	36	6	1	1	40	40	10	10	palo de agua	cuari cuara da agua	.	.	604	8.53
1707	9991	Primary 1		62			7.6	45	6	1	1	20	50	0	30	palo de agua	cuari cuara da agua	.	.	604	10.65
1708	9991	Primary 1		62			7.2	41	7.5	1	1	0	80	0	20	palo de agua	cuari cuara da agua	.	.	604	11.95
1709	9991	Primary 1		62			7.6	45	7.5	1	1	30	40	0	30	palo de agua	cuari cuara da agua	.	.	604	13.32
1710	9991	Primary 1		62			10.5	87	9	2	3	0	80	0	20	palo de agua	cuari cuara da agua	.	.	604	30.51
1711	9991	Primary 1		62			10.911	94	11	2	2	20	70	0	10	palo de agua	cuari cuara da agua	.	.	604	40.26
1712	9991	Primary 1		76			37.5	1104	21	3	2	0	60	10	30	gabetillo	gabetillo	.	.	604	907.9
1713	9991	Primary 1		81			13	133	13	2	3	0	20	20	60	.	goyara preta	.	.	604	67.54
1717	9991	Primary 1		88			5.5	24	9	1	1	0	70	10	20	.	guitoguinho	.	.	604	8.37
1718	9991	Primary 1		88			8.6	58	14	2	1	30	50	20	0	.	guitoguinho	.	.	604	31.83
1720	9991	Primary 1		92			9.5	71	15	3	1	0	80	10	10	.	imbira iodo	.	.	604	41.62
1721	9991	Primary 1		99			5.9	27	8.5	2	1	0	90	0	10	blanquillo	istralado	.	.	604	9.1
1722	9991	Primary 1		99			6.8	36	9	2	2	0	80	10	10	blanquillo	istralado	.	.	604	12.79
1723	9991	Primary 1		102			8	50	11	1	1	0	80	10	10	itauba	itauba	.	.	604	21.64
1724	9991	Primary 1		105			6.5	33	9	2	1	0	70	10	20	itaubilla	itaubinha	.	.	604	11.69
1726	9991	Primary 1		110			6.8	36	8	1	1	0	60	0	40	.	joxhinho	.	.	604	11.37
1727	9991	Primary 1		110			8.3	54	8	1	1	0	60	0	40	.	joxhinho	.	.	604	16.94
1728	9991	Primary 1		110			8.1	52	9	1	1	0	80	0	20	.	joxhinho	.	.	604	18.15
1730	9991	Primary 1		115			6.7	35	8.5	2	1	0	90	0	10	naranjillo	laranguinha	.	.	604	11.73
1734	9991	Primary 1		122			5.1	20	5.5	1	3	30	40	0	30	.	macucu	.	.	604	4.4
1735	9991	Primary 1		123			5.5	24	3.5	1	1	0	100	0	0	bacaba	majillo	.	.	604	3.25
1736	9991	Primary 1		123			6.2	30	6	1	1	0	100	0	0	bacaba	majillo	.	.	604	7.09
1737	9991	Primary 1		123			7.2	41	5	1	1	0	100	0	0	bacaba	majillo	.	.	604	7.97
1741	9991	Primary 1		123			7.4	43	14	1	1	0	100	0	0	bacaba	majillo	.	.	604	23.57
1738	9991	Primary 1		123			7.3	42	9	2	1	0	100	0	0	bacaba	majillo	.	.	604	14.74
1739	9991	Primary 1		123			8.9	62	7.5	2	1	0	100	0	0	bacaba	majillo	.	.	604	18.26
1743	9991	Primary 1		123			9.2	66	14.4	2	1	0	100	0	0	bacaba	majillo	.	.	604	37.47
1740	9991	Primary 1		123			8.4	55	10	3	1	0	100	0	0	bacaba	majillo	.	.	604	21.69
1742	9991	Primary 1		123			8	50	15	4	1	0	0	100	0	bacaba	majillo	.	.	604	29.51
1744	9991	Primary 1		124			20.4	327	14	2	1	0	100	0	0	.	majo	.	.	604	179.12
1745	9991	Primary 1		127			5.2	21	6	1	2	0	80	10	10	.	Maria preta	.	.	604	4.99
1746	9991	Primary 1		127			5.2	21	6	1	1	0	60	10	30	.	Maria preta	.	.	604	4.99
1747	9991	Primary 1		127			5.3	22	6	1	2	0	70	0	30	.	Maria preta	.	.	604	5.18
1748	9991	Primary 1		127			5.4	23	7.5	1	1	0	70	10	20	.	Maria preta	.	.	604	6.72
1749	9991	Primary 1		127			6	28	7	1	2	0	80	0	20	.	Maria preta	.	.	604	7.75
1750	9991	Primary 1		127			6.3	31	7	1	1	0	80	0	20	.	Maria preta	.	.	604	8.54
1751	9991	Primary 1		127			7.9	49	8.5	1	1	30	60	0	10	.	Maria preta	.	.	604	16.31
1752	9991	Primary 1		127			9.2	66	7.5	2	1	0	70	10	20	.	Maria preta	.	.	604	19.52
1753	9991	Primary 1		129			5.1	20	5.5	1	3	0	60	10	30	masarandubilla	masaranbubinha	.	.	604	4.4
1754	9991	Primary 1		129			11.4	102	11	1	1	0	80	10	10	masarandubilla	masaranbubinha	.	.	604	43.95
1755	9991	Primary 1		129			13.8	150	17	3	1	0	70	10	20	masarandubilla	masaranbubinha	.	.	604	99.53
1769	9991	Primary 1		199			9.1	65	10	2	1	0	90	0	10	.	vitoxhinho	.	.	604	25.46
1729	9991	Primary 1		110			9.1	65	9	1	2	0	50	40	10	.	joxhinho		.	604	22.91
1719	9991	Primary 1		91			5.4	23	5	1	1	0	60	10	30	.	imbira caju	Onychopetalum periquino	.	610	4.53
1766	9991	Primary 1		183			6.9	37	8	1	1	0	60	20	20	sangre de toro	sangre de toro	Brosimum sp.	.	680	13.18
1682	9991	Primary 1		12			8.2	53	9	1	1	0	80	0	20	aguai blanco	aviu branco	chrysophylum venezualenense	.	737	22.7
1683	9991	Primary 1		20	19		5.9	27	6	1	1	0	100	0	0	balata	biorana	Pouteria sp.	.	769	8.18
1684	9991	Primary 1		20	19		16.1	204	17	3	2	0	80	0	20	balata	biorana	Pouteria sp.	.	769	172.48
1685	9991	Primary 1		20	19		26.3	543	20	4	2	0	70	10	20	balata	biorana	Pouteria sp.	.	769	541.48
1756	9991	Primary 1		151			32.8	845	19	5	1	0	100	0	0	pachiuva	pachiuva	Iriartea deltoide	.	1000	1040.44
1852	9992	Primary 2		149		Dead	13.7	147	11		.					pica pica	Ortiga	Urticaria sp.	.	410	43.09
1853	9992	Primary 2		149		Dead	14.2	158	11		.					pica pica	Ortiga	Urticaria sp.	.	410	46.29
1886	9992	Primary 2		9999		Dead	6.3	31	6		.					.	Muerto	.	.	604	7.32
1887	9992	Primary 2		9999		Dead	6.7	35	6		.					.	Muerto	.	.	604	8.28
1888	9992	Primary 2		9999		Dead	9	64	5		.					.	Muerto	.	.	604	12.45
1814	9992	Primary 2		70			14.9	174	9.5	2	1	50	50	0	0	.	faba	.	.	379	40.69
1792	9992	Primary 2		21			6.8	36	10	2	1	40	0	0	60	samuma blanca	bofe de anta	Sterculia sp.	.	400	9.41
1793	9992	Primary 2		21			7.8	48	11	2	1	30	0	0	70	samuma blanca	bofe de anta	Sterculia sp.	.	400	13.63
1854	9992	Primary 2		149			29.5	683	17	3	3	0	20	20	60	pica pica	Ortiga	Urticaria sp.	.	410	308.74
1839	9992	Primary 2		109			5.6	25	5.5	1	3	30	70	0	0	palo pachiuva	Joao moli da agua	Neea sp.	Nyctaginaceae	454	3.99
1840	9992	Primary 2		109			5.7	26	6.5	1	1	0	50	10	40	palo pachiuva	Joao moli da agua	Neea sp.	Nyctaginaceae	454	4.88
1841	9992	Primary 2		109			6.2	30	7	1	1	0	60	10	30	palo pachiuva	Joao moli da agua	Neea sp.	Nyctaginaceae	454	6.22
1843	9992	Primary 2		109			10.5	87	9	1	1	20	60	0	20	palo pachiuva	Joao moli da agua	Neea sp.	Nyctaginaceae	454	22.93
1842	9992	Primary 2		109			9.8	75	7	2	3	20	50	0	30	palo pachiuva	Joao moli da agua	Neea sp.	Nyctaginaceae	454	15.54
1863	9992	Primary 2		162			34.2	919	21	4	1	0	70	10	20	.	pe de cabra	Schefflera sp.	.	460	575.1
1794	9992	Primary 2		25	18		5.7	26	8	1	1	0	100	0	0	.	breu branco	Rollinia calcarata	.	520	6.88
1804	9992	Primary 2		41			5.1	20	7	1	1	0	70	10	20	.	Capanza	.	Rubiaceae	564	5.23
1808	9992	Primary 2		60			9.9	77	8	1	3	0	50	30	20	.	Cuari cuara	.	Rubiaceae	564	22.51
1869	9992	Primary 2		170			5.1	20	5.5	1	1	30	60	0	10	.	podarquinho	.	Rubiaceae	564	4.11
1870	9992	Primary 2		170			5.5	24	5.5	1	1	20	60	0	20	.	podarquinho	.	Rubiaceae	564	4.78
1871	9992	Primary 2		170			7.3	42	11.5	2	1	0	80	0	20	.	podarquinho	.	Rubiaceae	564	17.59
1872	9992	Primary 2		170			17.8	249	12	2	4	0	60	0	40	.	podarquinho	.	Rubiaceae	564	109.15
1844	9992	Primary 2		121	13		5.7	26	8.5	1	1	0	60	20	20	laurel	loro preto	Endlicheria krukovii	Lauraceae	588	8.27
1846	9992	Primary 2		121	13		27.1	577	19	2	1	0	100	0	0	laurel	loro preto	Endlicheria krukovii	Lauraceae	588	417.63
1845	9992	Primary 2		121	13		23.5	434	16	3	3	0	100	0	0	laurel	loro preto	Endlicheria krukovii	Lauraceae	588	264.45
1847	9992	Primary 2		121	13		33.1	860	21	3	1	0	50	30	20	laurel	loro preto	Endlicheria krukovii	Lauraceae	588	688.61
1855	9992	Primary 2		154	20		5	20	6	1	1	0	100	0	0	nui	pama	Pseudolmedia laevis	Moraceae	593	4.53
1856	9992	Primary 2		154	20		5.7	26	5	1	1	0	80	10	10	nui	pama	Pseudolmedia laevis	Moraceae	593	4.9
1857	9992	Primary 2		154	20		7	38	7	1	1	0	70	10	20	nui	pama	Pseudolmedia laevis	Moraceae	593	10.35
1858	9992	Primary 2		154	20		8.7	59	9	1	1	0	100	0	0	nui	pama	Pseudolmedia laevis	Moraceae	593	20.56
1859	9992	Primary 2		154	20		8.5	57	9.5	1	1	0	70	10	20	nui	pama	Pseudolmedia laevis	Moraceae	593	20.72
1860	9992	Primary 2		154	20		12.1	115	9	1	1	0	90	10	0	nui	pama	Pseudolmedia laevis	Moraceae	593	39.77
1861	9992	Primary 2		154	20		19.7	305	18	3	1	0	100	0	0	nui	pama	Pseudolmedia laevis	Moraceae	593	210.85
1862	9992	Primary 2		154	20		35.7	1001	23	4	4	0	30	10	60	nui	pama	Pseudolmedia laevis	Moraceae	593	884.78
1829	9992	Primary 2		96	10		5.3	22	4.5	1	1	0	80	0	20	pacai	inga	Inga sp.	.	603	3.88
1830	9992	Primary 2		96	10		5.2	21	8	1	1	0	70	0	30	pacai	inga	Inga sp.	.	603	6.64
1831	9992	Primary 2		96	10		29	661	27	4	1	0	70	10	20	pacai	inga	Inga sp.	.	603	696.94
1832	9992	Primary 2		96	10		42.3	1405	20	4	2	0	90	0	10	pacai	inga	Inga sp.	.	603	1098.36
1780	9992	Primary 2		3			10.3	83	11	2	1	0	80	0	20	angelica	angelca	.	.	604	35.88
1795	9992	Primary 2		26			8	50	7	1	3	0	80	0	20	.	Breu maxhishi	.	.	604	13.77
1796	9992	Primary 2		26			9.4	69	11	2	2	0	80	0	20	.	Breu maxhishi	.	.	604	29.88
1797	9992	Primary 2		26			9.9	77	11	2	1	0	80	0	20	.	Breu maxhishi	.	.	604	33.14
1798	9992	Primary 2		26			18	254	16	2	2	0	100	0	0	.	Breu maxhishi	.	.	604	159.37
1799	9992	Primary 2		30			78.3	4815	29	4	3	0	10	30	60	leche leche	Buja leitera	.	.	604	5466.08
1800	9992	Primary 2		32			7.7	47	5.5	1	1	30	60	0	10	chocolate	cacao	.	.	604	10.03
1801	9992	Primary 2		32			7.8	48	7.5	2	1	0	90	0	10	chocolate	cacao	.	.	604	14.03
1802	9992	Primary 2		37			25.1	495	19	3	2	0	100	0	0	lucuma	cagasa	.	.	604	368.01
1803	9992	Primary 2		39			10.8	92	12	2	1	0	70	10	20	.	caju binho	.	.	604	43.03
1805	9992	Primary 2		42			10	79	7.5	1	1	0	90	0	10	.	caripe	.	.	604	23.06
1806	9992	Primary 2		46			13.8	150	13	2	1	0	80	10	10	cedro macho	cedro macho	.	.	604	76.11
1807	9992	Primary 2		56			78.3	4815	36	5	1	0	100	0	0	copaibo blanco	copaiba blanca	.	.	604	6785.48
1809	9992	Primary 2		62			5.9	27	5.5	1	2	30	70	0	0	palo de agua	cuari cuara da agua	.	.	604	5.89
1810	9992	Primary 2		62			6.2	30	6.5	1	1	20	60	0	20	palo de agua	cuari cuara da agua	.	.	604	7.68
1811	9992	Primary 2		62			7.2	41	5	1	4	0	90	0	10	palo de agua	cuari cuara da agua	.	.	604	7.97
1812	9992	Primary 2		62			6.5	33	7.5	1	1	30	60	0	10	palo de agua	cuari cuara da agua	.	.	604	9.74
1816	9992	Primary 2		71			19.2	290	16	1	1	0	100	0	0	.	farinha seca	.	.	604	181.33
1815	9992	Primary 2		71			12.3	119	17	4	1	0	80	10	10	.	farinha seca	.	.	604	79.07
1818	9992	Primary 2		88			6.5	33	8	1	1	0	80	0	20	.	guitoguinho	.	.	604	10.39
1821	9992	Primary 2		88			8.9	62	9	1	1	0	90	0	10	.	guitoguinho	.	.	604	21.92
1817	9992	Primary 2		88			6.3	31	5	2	1	0	80	0	20	.	guitoguinho	.	.	604	6.1
1819	9992	Primary 2		88			8.9	62	8.5	2	1	0	100	0	0	.	guitoguinho	.	.	604	20.7
1820	9992	Primary 2		88			7.5	44	12	2	1	0	100	0	0	.	guitoguinho	.	.	604	20.75
1824	9992	Primary 2		90			7	38	7	1	1	10	70	0	20	.	imbira branca	.	.	604	10.55
1823	9992	Primary 2		90			6.5	33	7.5	2	1	0	80	0	20	.	imbira branca	.	.	604	9.74
1825	9992	Primary 2		90			10.6	88	10	2	2	0	70	10	20	.	imbira branca	.	.	604	34.54
1826	9992	Primary 2		90			15.7	194	11	2	3	0	60	0	40	.	imbira branca	.	.	604	83.36
1828	9992	Primary 2		95			7.1	40	11	1	1	0	80	20	0	piraquina	imvirera ferro	.	.	604	17.05
1834	9992	Primary 2		99			8.2	53	7.2	1	1	0	80	0	20	blanquillo	istralado	.	.	604	14.88
1836	9992	Primary 2		99			9.4	69	12	1	1	0	90	0	10	blanquillo	istralado	.	.	604	32.6
1837	9992	Primary 2		99			12.1	115	9	1	1	0	90	10	0	blanquillo	istralado	.	.	604	40.51
1833	9992	Primary 2		99			7.1	40	9	2	2	0	70	10	20	blanquillo	istralado	.	.	604	13.95
1835	9992	Primary 2		99			9.5	71	10	2	4	20	0	0	80	blanquillo	istralado	.	.	604	27.75
1838	9992	Primary 2		105			7.3	42	7	2	1	0	100	0	0	itaubilla	itaubinha	.	.	604	11.47
1848	9992	Primary 2		127			6	28	5	1	1	0	70	0	30	.	Maria preta	.	.	604	5.53
1849	9992	Primary 2		129			9.5	71	10	1	1	0	80	0	20	masarandubilla	masaranbubinha	.	.	604	27.75
1851	9992	Primary 2		147			15.4	186	10	2	1	40	50	0	10	.	ojo de gato	.	.	604	72.91
1874	9992	Primary 2		175			50	1963	22	4	3	0	70	10	20	quina quina blanca	quina quina blanca	.	.	604	1690.9
1875	9992	Primary 2		178			5.7	26	5	1	1	0	50	0	50	.	sabuguera	.	.	604	4.99
1876	9992	Primary 2		178			5.7	26	5.5	1	1	0	100	0	0	.	sabuguera	.	.	604	5.49
1878	9992	Primary 2		178			8.3	54	10.5	1	2	0	70	0	30	.	sabuguera	.	.	604	22.24
1879	9992	Primary 2		178			12	113	12	1	1	0	80	0	20	.	sabuguera	.	.	604	53.12
1880	9992	Primary 2		178			11.5	104	14	1	3	0	60	0	40	.	sabuguera	.	.	604	56.92
1877	9992	Primary 2		178			7.8	48	7	2	4	0	80	0	20	.	sabuguera	.	.	604	13.09
1822	9992	Primary 2		89			25.7	519	21	2	4	30	50	0	20	.	imbauba torenho	Pourouma guianensis	.	604	426.42
1850	9992	Primary 2		134			5.8	26	3	1	4	0	70	0	30	matico bravo	Matico bravo	Siparuna sp.	Piperaceae	604	3.1
1864	9992	Primary 2		169			5.3	22	4	1	1	0	60	10	30	tajibo	podarco	Tabebuia sp.	Bignoniaceae	654	3.74
1865	9992	Primary 2		169			9.5	71	14	1	1	0	90	0	10	tajibo	podarco	Tabebuia sp.	Bignoniaceae	654	42.06
1866	9992	Primary 2		169			10.2	82	14	2	1	0	80	20	0	tajibo	podarco	Tabebuia sp.	Bignoniaceae	654	48.49
1867	9992	Primary 2		169			18.5	269	20	2	1	0	100	0	0	tajibo	podarco	Tabebuia sp.	Bignoniaceae	654	227.86
1868	9992	Primary 2		169			24.5	471	20	3	1	0	100	0	0	tajibo	podarco	Tabebuia sp.	Bignoniaceae	654	399.63
1873	9992	Primary 2		173			35.6	995	27	3	3	0	70	20	10	quecho	quecho	Brosimum sp.	.	680	1184.38
1882	9992	Primary 2		183			8.1	52	10	1	1	0	80	0	20	sangre de toro	sangre de toro	Brosimum sp.	.	680	22.71
1883	9992	Primary 2		183			12.1	115	14	1	2	0	40	20	40	sangre de toro	sangre de toro	Brosimum sp.	.	680	70.95
1881	9992	Primary 2		183			5.4	23	7	2	1	0	60	30	10	sangre de toro	sangre de toro	Brosimum sp.	.	680	7.07
1884	9992	Primary 2		183			15.9	199	18	2	2	0	80	10	10	sangre de toro	sangre de toro	Brosimum sp.	.	680	157.5
1885	9992	Primary 2		183			24.7	479	21	4	1	0	80	10	10	sangre de toro	sangre de toro	Brosimum sp.	.	680	443.45
1827	9992	Primary 2		94			5.7	26	6	2	1	0	70	0	30	verdolago	imbirindiba	Buchenavia sp.	.	712	7.06
1778	9992	Primary 2		1			5.7	26	6.5	1	1	20	70	0	10	amarillo	amarelhao	Aspidosperma sp.	.	726	7.8
1779	9992	Primary 2		1			8	50	8	1	2	0	60	10	30	amarillo	amarelhao	Aspidosperma sp.	.	726	18.92
1781	9992	Primary 2		12			5.3	22	6.5	1	1	0	80	0	20	aguai blanco	aviu branco	chrysophylum venezualenense	.	737	6.85
1782	9992	Primary 2		12			6.2	30	5.5	1	1	0	70	10	20	aguai blanco	aviu branco	chrysophylum venezualenense	.	737	7.93
1783	9992	Primary 2		12			6.3	31	7	1	1	0	90	0	10	aguai blanco	aviu branco	chrysophylum venezualenense	.	737	10.42
1784	9992	Primary 2		12			6.3	31	7.5	1	1	0	80	0	20	aguai blanco	aviu branco	chrysophylum venezualenense	.	737	11.17
1785	9992	Primary 2		12			6.5	33	9.5	1	1	0	80	0	20	aguai blanco	aviu branco	chrysophylum venezualenense	.	737	15.06
1786	9992	Primary 2		12			17.3	235	14	1	1	0	80	10	10	aguai blanco	aviu branco	chrysophylum venezualenense	.	737	157.18
1787	9992	Primary 2		20	19		5.3	22	7.5	1	1	0	100	0	0	balata	biorana	Pouteria sp.	.	769	8.25
1788	9992	Primary 2		20	19		8.1	52	5	1	1	0	50	0	50	balata	biorana	Pouteria sp.	.	769	12.84
1789	9992	Primary 2		20	19		7.5	44	6.5	1	1	0	60	10	30	balata	biorana	Pouteria sp.	.	769	14.31
1790	9992	Primary 2		20	19		8.8	61	9	2	1	0	90	0	10	balata	biorana	Pouteria sp.	.	769	27.28
1791	9992	Primary 2		20	19		31.5	779	19	2	3	0	80	0	20	balata	biorana	Pouteria sp.	.	769	737.94
1813	9992	Primary 2		69			23.7	441	28	4	1	0	100	0	0	.	espinero	Xanthoxylon sp.	.	778	622.81
