# Supplementary material for: Integrating Stand and Soil Properties to Understand Foliar Nutrient Dynamics during Forest Succession Following Slash-and-Burn Agriculture in the Bolivian Amazon
Source: PLoS One. 2014 Feb 7;9(2):e86042. doi: 10.1371/journal.pone.0086042 (PMC3917844; doi:10.1371/journal.pone.0086042)
Supplement: File S1 — Stand, tree, soil and foliar datasheets used in this study. (ZIP) [file pone.0086042.s001.zip › Usage Instructions.txt]

Use of this data must cite this article as the source.
